# Supplementary material for: Effects of Dairy Manure-Based Amendments and Soil Texture on Lettuce- and Radish-Associated Microbiota and Resistomes
Source: mSphere. 2019 May 8;4(3):e00239-19. doi: 10.1128/mSphere.00239-19 (PMC6506619; doi:10.1128/mSphere.00239-19)
Supplement: TABLE S1 [file mSphere.00239-19-st001.txt]

							Direct Annotation				# Reads				Assembly
Sample	Vegetable	Soil Texture	Amendment Type	Cattle Type	# Replicates Pooled	HiSeq Sequencing Method	Total Reads	# Reads aligned to Greengenes (5-2013)	% Chloroplast from Greengenes reads	# Reads 16S Chloroplast	MetaPhlAn (v2)	ACLAME-plasmids (v0.4)	ARG-Miner (v1.1.6)*	CARD (v1.2.1)	Reads Assembled	% Reads Assembled	Scaffolds	Average Scaffold Length (bp)	Scaffold n50 length (bp)
R2F-R3F-R4F	Radish	Loamy Sand	Fertilizer Control	n/a	3	High Output	16896803	10085	2.5	252	745829	414337	10873	13633	326476	8.355	30286	499	500
R2DM-R3DM-R4DM	Radish	Loamy Sand	Manure	DC	3	High Output	15571144	13945	3.4	474	2066315	476814	20986	19243	953680	24.331	34668	816	988
R6DM-R7DM-R8DM	Radish	Loamy Sand	Manure	DA	3	High Output	17219934	9917	3	298	917612	625335	15919	18040	551732	14.054	53272	537	542
R5D-R6D-R7D	Radish	Loamy Sand	Compost	DA	3	High Output	14598577	12775	1	128	1319929	444678	13889	15040	4435861	30.4	127304	841	1037
R1D-R2D-R3D	Radish	Loamy Sand	Compost	DC	3	High Output	14956155	13924	0.5	70	1930436	444686	16386	17984	4591054	30.712	165504	887	1106
R2DM	Radish	Loamy Sand	Manure	DC	1	High Output	15259053	11827	3.5	414	1455116	434921	13417	13618	4316060	28.299	171331	708	751
R8DM	Radish	Loamy Sand	Manure	DA	1	High Output	14195626	8430	3.2	270	791792	447339	10714	12117	5769660	40.663	165305	1000	1663
R6D	Radish	Loamy Sand	Compost	DA	1	High Output	15369578	14640	0.9	132	1051040	423514	14528	15462	4131559	26.894	122060	811	998
R1D	Radish	Loamy Sand	Compost	DC	1	High Output	13993955	13689	0	0	1893301	382525	12576	14902	4024983	28.776	117304	889	1132
R3F	Radish	Loamy Sand	Fertilizer Control	n/a	1	High Output	17321089	10984	1.9	209	767464	446955	11415	14667	5017712	28.98	157834	804	909
R6F	Radish	Silty Clay Loam	Fertilizer Control	n/a	1	High Output	14470520	10064	1.9	191	723896	390137	10042	13145	4983100	34.449	111147	1046	1892
R7F	Radish	Silty Clay Loam	Fertilizer Control	n/a	1	High Output	13497264	7137	5.2	371	462133	283102	7338	9189	2829404	20.971	183453	585	605
R9DM	Radish	Silty Clay Loam	Manure	DC	1	High Output	13551676	8058	0.9	73	777410	344900	9714	11684	2085870	15.398	88359	803	970
R13DM	Radish	Silty Clay Loam	Manure	DA	1	High Output	13663175	9809	3.3	324	1170476	467151	12921	14127	4417951	32.347	153379	814	982
R17D	Radish	Silty Clay Loam	Compost	DC	1	High Output	14068478	13070	1.3	170	1880905	463014	22006	22323	7225536	51.379	147812	1092	1705
R22D	Radish	Silty Clay Loam	Compost	DA	1	High Output	16868579	12386	2.1	260	1290741	512915	15959	19326	5574455	33.059	145935	946	1492
R6F-R7F-R8F	Radish	Silty Clay Loam	Fertilizer Control	n/a	3	High Output	16483321	9264	3.5	324	627460	411456	10375	13152	2847402	17.283	140532	682	718
R9DM-R10DM-R11DM	Radish	Silty Clay Loam	Manure	DC	3	High Output	16443393	11855	1.4	166	1240987	452363	16659	18495	2962693	18.026	87662	911	1509
R13DM-R14DM-R15DM	Radish	Silty Clay Loam	Manure	DA	3	High Output	16183115	13285	2.4	319	2236025	538486	18749	20197	5643232	34.888	147235	934	1422
R17D-R18D-R19D	Radish	Silty Clay Loam	Compost	DC	3	High Output	16948886	11641	1	116	1178635	414459	14571	17607	2664047	15.726	106300	871	1118
R21D-R22D-R23D	Radish	Silty Clay Loam	Compost	DA	3	High Output	14586523	11941	1.3	155	1452598	447044	14171	16238	4241716	29.094	134176	889	1108
R11DM	Radish	Silty Clay Loam	Manure	DC	1	High Output	13396162	10648	2	213	1318970	393749	20890	21383	4102980	30.643	84948	882	1301
R14DM	Radish	Silty Clay Loam	Manure	DA	1	High Output	14162975	12703	2	254	1692419	446542	17579	18893	6297704	44.488	143371	987	1477
R19D	Radish	Silty Clay Loam	Compost	DC	1	High Output	14694399	9298	1	93	832152	326772	10126	13045	1819689	12.39	87595	765	871
R23D	Radish	Silty Clay Loam	Compost	DA	1	High Output	14520587	10609	1.2	127	891217	383506	11504	14213	3056028	21.057	131579	711	776
L2F-L3F-L4F	Lettuce	Loamy Sand	Fertilizer Control	n/a	3	Rapid Run	24725523	45990	75.05	34515	291323	199150	6347	9437	6872038	27.804	215025	539	540
L1DM-L2DM-L3DM	Lettuce	Loamy Sand	Manure	DC	3	Rapid Run	29163659	77399	80.88	62600	870727	304774	13941	16342	7288846	25.003	165032	595	638
L6DM-L7DM-L8DM	Lettuce	Loamy Sand	Manure	DA	3	Rapid Run	31603601	87647	86.82	76095	724423	236793	10281	12052	7798255	24.685	158687	494	525
L1D-L2D-L3D	Lettuce	Loamy Sand	Compost	DA	3	Rapid Run	29669852	54658	61.37	33544	2714333	334632	16337	20293	8887544	29.967	159324	724	899
L5D-L7D-L8D	Lettuce	Loamy Sand	Compost	DC	3	Rapid Run	27014576	37402	57.68	21573	1027433	302991	10915	13825	4248333	15.732	100239	636	740
L3DM	Lettuce	Loamy Sand	Manure	DC	1	Rapid Run	23867830	51917	79.71	41383	513339	243581	9322	10873	4940135	20.706	120624	553	572
L8DM	Lettuce	Loamy Sand	Manure	DA	1	Rapid Run	28700632	125979	94.54	119101	281472	118167	2488	3118	9237494	32.199	140326	432	461
L2D	Lettuce	Loamy Sand	Compost	DA	1	Rapid Run	25039696	41283	50.76	20955	2641032	335255	15934	20202	8193536	32.735	160223	809	1063
L5D	Lettuce	Loamy Sand	Compost	DC	1	Rapid Run	20503793	28366	57.98	16447	753346	228238	7980	10177	3110555	15.177	80442	620	710
L2F	Lettuce	Loamy Sand	Fertilizer Control	n/a	1	High Output	13546425	32294	84.67	27343	281151	104679	3042	4115	3664668	27.066	79469	571	615
L5F	Lettuce	Silty Clay Loam	Fertilizer Control	n/a	1	High Output	18640204	37201	88.57	32949	89505	73561	1963	2838	4226683	22.687	114948	421	453
L6F	Lettuce	Silty Clay Loam	Fertilizer Control	n/a	1	High Output	17297953	24757	75.4	18667	331261	168686	5145	7587	2774938	16.05	23273	822	2794
L11DM	Lettuce	Silty Clay Loam	Manure	DC	1	High Output	21585729	31880	91.09	29039	104519	39137	1190	1335	3083799	14.293	52725	425	469
L14DM	Lettuce	Silty Clay Loam	Manure	DA	1	High Output	15215957	31456	90.28	28398	56775	37497	1034	1304	3607446	23.721	74894	413	453
L18D	Lettuce	Silty Clay Loam	Compost	DC	1	High Output	16003054	30934	89.51	27689	76693	48909	1208	1855	3788235	23.684	92674	428	460
L21D	Lettuce	Silty Clay Loam	Compost	DA	1	High Output	16788715	24476	83.48	20433	281674	109960	2798	3805	3594762	21.422	81701	514	553
L7F	Lettuce	Silty Clay Loam	Fertilizer Control	n/a	1	High Output	13206189	18027	76.94	13870	221332	112268	3045	4565	2305049	17.462	62551	548	615
L10DM-L11DM-L12DM	Lettuce	Silty Clay Loam	Manure	DC	3	High Output	16991293	33857	80.53	27265	992288	87848	4302	5056	4334140	25.52	80152	566	627
L14DM-L15DM-L16DM	Lettuce	Silty Clay Loam	Manure	DA	3	High Output	13129396	19909	79.67	15862	97671	106968	3606	4761	1744780	13.295	36979	437	469
L17D-L18D-L19D	Lettuce	Silty Clay Loam	Compost	DC	3	High Output	13829410	26619	88.53	23566	101661	46304	1121	1632	3169637	22.931	78321	430	477
L21D-L22D-L23D	Lettuce	Silty Clay Loam	Compost	DA	3	High Output	16616808	26470	85.83	22719	165043	70565	1925	2584	3671178	22.104	106956	433	480
L12DM	Lettuce	Silty Clay Loam	Manure	DC	1	High Output	14180161	19943	66.01	13164	718541	94583	6102	6152	3402844	24.009	69546	639	826
L15DM	Lettuce	Silty Clay Loam	Manure	DA	1	High Output	15372708	21727	76.17	16549	140734	151039	5055	6664	1753663	11.413	41715	461	504
L19D	Lettuce	Silty Clay Loam	Compost	DC	1	High Output	13637676	26598	90.39	24042	41363	25098	431	602	3469866	25.456	93341	431	468
L23D	Lettuce	Silty Clay Loam	Compost	DA	1	High Output	16399999	35215	87.17	30697	103926	97086	2637	4076	3405771	20.777	66235	435	501
