# Supplementary material for: Effects of Dairy Manure-Based Amendments and Soil Texture on Lettuce- and Radish-Associated Microbiota and Resistomes
Source: mSphere. 2019 May 8;4(3):e00239-19. doi: 10.1128/mSphere.00239-19 (PMC6506619; doi:10.1128/mSphere.00239-19)
Supplement: TABLE S2 [file mSphere.00239-19-st002.txt]

samples	dfrE	vanRO	mtrA	tetA(48)	pmrE	rosB	mexK	msbA	oqxB	MexB	tetB(48)	cat	macB	vanSO	MexF	tet(43)	adeG	ceoB	Escherichia-coli-CpxR	novA	mdtB	Pseudomonas-aeruginosa-CpxR	tet(42)	acrB	mexW	TriC	MuxB	mdtC	arr-1	CRP	rphB	tet(30)	msrB	smeE	MvaT	rosA	bcrA	bacA	kdpE	RbpA	emrA	sav1866	OpmH	oleC	cpxA	acrD	pmrF	arnA	patA
R11DM	0.56382	0.45761	0.3042	0.34204	0.20277	0.20961	0.09359	0.20395	0.21394	0.07422	0.27248	0.09576	0.08841	0.07201	0.05556	0.04189	0.05507	0.05443	0.23649	0.06172	0.13072	0.03221	0.1161	0.2171	0.02508	0.02618	0.03143	0.15216	0.0193	0.2169	0.03396	0.02452	0.10578	0.03484	0.0167	0.09847	0.02481	0.16811	0.13496	0.02421	0.17695	0.02269	0.00573	0.02654	0.21368	0.15074	0.1586	0.11082	0.19546
R13DM	0.59089	0.32414	0.23008	0.13342	0.16205	0.15067	0.12232	0.1157	0.13961	0.08963	0.05354	0.17801	0.09186	0.04098	0.07006	0.08746	0.07518	0.08115	0.07537	0.04961	0.04293	0.02646	0.0452	0.07413	0.0307	0.05168	0.02782	0.04428	0.03382	0.06378	0.03914	0.03683	0.02987	0.10052	0.021	0.04356	0.02067	0.03407	0.03638	0.02611	0.03816	0.03154	0.02316	0.01832	0.0521	0.04198	0.02889	0.02706	0.04134
R13DM-R14DM-R15DM	0.52261	0.33097	0.26614	0.16125	0.14499	0.14259	0.15849	0.10915	0.17247	0.14322	0.0968	0.09829	0.06134	0.04031	0.09463	0.06942	0.07222	0.0757	0.094	0.03906	0.05348	0.08287	0.08123	0.06779	0.06458	0.07442	0.03545	0.04656	0.05083	0.06923	0.0286	0.05775	0.05767	0.09177	0.05862	0.05165	0.02685	0.05094	0.04635	0.03327	0.04538	0.03281	0.06426	0.0175	0.05256	0.04297	0.04417	0.04068	0.05026
R14DM	0.51667	0.32367	0.2617	0.14482	0.1327	0.14848	0.18025	0.10929	0.18692	0.14449	0.10729	0.06521	0.06631	0.04477	0.09098	0.05135	0.0532	0.05721	0.05744	0.04334	0.05825	0.10769	0.06723	0.06294	0.09461	0.08862	0.0331	0.0526	0.02965	0.1125	0.02638	0.04766	0.07738	0.09436	0.08305	0.05614	0.01386	0.06102	0.03635	0.02922	0.04116	0.02672	0.06786	0.01398	0.04308	0.04936	0.03857	0.04036	0.03959
R17D	0.5813	0.35858	0.30734	0.22961	0.21996	0.17021	0.09612	0.15179	0.16598	0.09161	0.19117	0.08597	0.08137	0.06423	0.05724	0.07385	0.06221	0.05861	0.20394	0.04772	0.1097	0.02928	0.0084	0.20154	0.02383	0.02626	0.02814	0.10927	0.07329	0.21247	0.04302	0.00228	0.10492	0.04146	0.0169	0.07815	0.03425	0.15137	0.10381	0.06304	0.13207	0.02487	0.01056	0.02672	0.17692	0.12071	0.17484	0.09934	0.15071
R17D-R18D-R19D	0.52192	0.57632	0.35495	0.14094	0.13105	0.09795	0.08734	0.08122	0.11084	0.0647	0.07532	0.05297	0.07006	0.14531	0.06879	0.05451	0.05951	0.05858	0.08489	0.092	0.0637	0.0191	0.09371	0.0611	0.03131	0.03105	0.05459	0.05939	0.06761	0.05286	0.05995	0.07271	0.03137	0.03305	0.01155	0.03581	0.05617	0.04197	0.0366	0.04712	0.02846	0.02788	0.0104	0.04187	0.03918	0.03039	0.03447	0.02603	0.03277
R19D	0.5174	0.58473	0.37644	0.16156	0.09879	0.09176	0.0813	0.06157	0.08928	0.05337	0.06611	0.07762	0.0744	0.1256	0.06395	0.03613	0.05626	0.05152	0.03951	0.11449	0.05969	0.02963	0.09832	0.02621	0.0307	0.03284	0.06312	0.04634	0.06119	0.02778	0.0674	0.09729	0.0517	0.02123	0.01008	0.02337	0.05582	0.01831	0.03333	0.05848	0.0203	0.03893	0.02161	0.04102	0.01185	0.01125	0.00388	0.0082	0.01089
R1D	0.44551	0.26279	0.3319	0.10105	0.1124	0.09029	0.05016	0.07742	0.04099	0.05743	0.03197	0.03389	0.06907	0.05944	0.05684	0.04174	0.05427	0.05231	0.02241	0.04978	0.04805	0.02952	0.05534	0.0179	0.03546	0.03102	0.04486	0.0372	0.02424	0.00275	0.06371	0.01246	0.02319	0.02138	0.04193	0.01479	0.09156	0.01799	0.03466	0.0228	0.01555	0.05697	0.01139	0.0551	0	0.00891	0.00448	0.01486	0.00503
R1D-R2D-R3D	0.51417	0.27534	0.35522	0.14641	0.13467	0.11498	0.11668	0.07931	0.05861	0.10324	0.10498	0.04821	0.10908	0.0446	0.09868	0.09229	0.06113	0.05653	0.04129	0.03776	0.06224	0.0787	0.03798	0.02657	0.07785	0.06549	0.0526	0.04078	0.04263	0.0235	0.05582	0.01842	0.04026	0.03601	0.06087	0.03045	0.05028	0.01701	0.03096	0.05093	0.02307	0.04219	0.04999	0.03483	0.00254	0.01372	0.01713	0.04873	0.00379
R21D-R22D-R23D	0.69912	0.50118	0.43306	0.18453	0.1672	0.07532	0.10281	0.07014	0.07324	0.08804	0.06539	0.1393	0.06585	0.09173	0.07658	0.08232	0.05528	0.05886	0.04365	0.04837	0.0426	0.07876	0.10352	0.0353	0.05689	0.05456	0.04005	0.02748	0.04869	0.02411	0.03365	0.0241	0.0231	0.03439	0.04339	0.02624	0.03413	0.02318	0.02954	0.02221	0.02597	0.02957	0.04333	0.03408	0.018	0.01801	0.02162	0.01007	0.01999
R22D	0.81437	0.68776	0.6146	0.26962	0.26109	0.09341	0.13086	0.08491	0.08639	0.0793	0.06122	0.09626	0.06029	0.11663	0.09339	0.18091	0.05733	0.05637	0.0213	0.08724	0.02579	0.08158	0.05525	0.01952	0.07143	0.07964	0.02877	0.02135	0.03209	0.01345	0.03873	0.02956	0.00515	0.05532	0.09394	0.02324	0.03807	0.00517	0.01883	0.05573	0.01177	0.02382	0.04321	0.03584	0	0.01259	0.0011	0.00053	0
R23D	0.63994	0.42671	0.50902	0.17304	0.15005	0.10341	0.11913	0.076	0.08137	0.09469	0.03208	0.01254	0.06398	0.11725	0.08436	0.06337	0.05854	0.05853	0.03585	0.06208	0.05525	0.09241	0.03268	0.02595	0.05496	0.05847	0.06198	0.03762	0.05287	0.027	0.05559	0.01055	0.01932	0.02726	0.04878	0.02766	0.03212	0.01246	0.02352	0.03316	0.00775	0.02812	0.05098	0.03722	0.00414	0.0175	0.00235	0.00458	0.00494
R2DM	0.56488	0.0887	0.09202	0.05843	0.17594	0.16019	0.1332	0.10438	0.03072	0.12035	0.03351	0.0464	0.0812	0.02814	0.12738	0.02413	0.05382	0.05397	0.03374	0.01782	0.04516	0.07237	0.00512	0.03164	0.0972	0.07744	0.05524	0.03727	0.02847	0.02535	0.02692	0.0453	0.03429	0.02559	0.06061	0.02368	0.03275	0.01262	0.02366	0.01099	0.0273	0.03196	0.05132	0.0106	0	0.01178	0.00972	0.02794	0.00205
R2DM-R3DM-R4DM	0.39707	0.0894	0.0977	0.04892	0.11408	0.12075	0.24893	0.12924	0.03995	0.25527	0.02776	0.05675	0.0867	0.01929	0.20675	0.02174	0.06611	0.05183	0.04115	0.02258	0.07399	0.20701	0.03177	0.02951	0.21967	0.18954	0.09763	0.04121	0.02832	0.06061	0.018	0.03378	0.04857	0.02865	0.2263	0.03034	0.02269	0.02225	0.02443	0.00761	0.01409	0.02853	0.14405	0.01157	0	0.01255	0.02336	0.09753	0.00252
R2F-R3F-R4F	0.62619	0.24941	0.27382	0.10417	0.16293	0.15134	0.06934	0.08636	0.09012	0.04692	0.04636	0.06951	0.0817	0.04552	0.06433	0.08019	0.06674	0.05391	0.05077	0.0498	0.05097	0.03141	0.01376	0.01984	0.02353	0.01354	0.0591	0.03869	0.06041	0.00187	0.0422	0.07773	0.02293	0.03171	0.00317	0.03639	0.01668	0.00863	0.01745	0.02755	0.01611	0.02989	0.00163	0.03383	0	0.01212	0.00244	0.00773	0.00086
R3F	0.74009	0.21435	0.34781	0.14117	0.19161	0.14763	0.04426	0.08385	0.0472	0.05613	0.04783	0.0602	0.06157	0.05194	0.0517	0.11092	0.0666	0.05977	0.03944	0.06385	0.03703	0.04406	0.01425	0.01345	0.02135	0.02554	0.05593	0.03534	0.02933	0.00182	0.03321	0.03774	0.03339	0.02163	0.00307	0.02511	0.02616	0.00838	0.02542	0.03344	0.01466	0.03826	0.00712	0.0305	0.00083	0.00699	0.00355	0.0075	0.00332
R5D-R6D-R7D	0.4849	0.31971	0.19258	0.15891	0.08663	0.13124	0.09276	0.08221	0.05393	0.10682	0.15867	0.05482	0.07993	0.03599	0.08697	0.04084	0.09407	0.06693	0.03394	0.03644	0.05561	0.05922	0.05872	0.02656	0.05533	0.05579	0.05865	0.03841	0.06564	0.01586	0.05344	0.04304	0.03315	0.02096	0.06105	0.0288	0.06333	0.02662	0.04037	0.03187	0.01242	0.03405	0.04146	0.02422	0	0.01197	0.00376	0.02014	0.01385
R6D	0.47397	0.20421	0.17851	0.10279	0.07757	0.10029	0.06599	0.05417	0.0535	0.08878	0.0825	0.05047	0.07566	0.03739	0.0672	0.03258	0.13506	0.08429	0.03336	0.03402	0.08682	0.07771	0.00938	0.03525	0.02731	0.03135	0.07915	0.04558	0.02606	0.01228	0.07295	0.03419	0.02929	0.02756	0.01849	0.05942	0.12177	0.03255	0.01911	0.01509	0.00882	0.03223	0.0226	0.03528	0.00063	0.01244	0.00801	0.01257	0.01499
R6DM-R7DM-R8DM	0.86704	0.47697	0.31981	0.23948	0.30681	0.29258	0.14185	0.13887	0.11672	0.13606	0.22855	0.13241	0.11254	0.07639	0.08893	0.10072	0.11116	0.09025	0.03787	0.05785	0.05618	0.06638	0.02463	0.04355	0.07249	0.05886	0.04506	0.042	0.05529	0.03556	0.0482	0.09142	0.08336	0.02788	0.02834	0.04286	0.02153	0.03862	0.02538	0.02697	0.03492	0.057	0.02825	0.03649	0.01153	0.02118	0.02456	0.03321	0.01627
R6F	0.67031	0.3831	0.46481	0.1495	0.1488	0.11604	0.0693	0.07767	0.07561	0.04067	0.04625	0.0309	0.06547	0.09358	0.04256	0.10319	0.0495	0.05622	0.02947	0.05065	0.03287	0.01857	0.18193	0.01738	0.01828	0.02732	0.03715	0.02928	0.04516	0	0.03695	0.08098	0.00277	0.06538	0.00306	0.02965	0.036	0.00278	0.01688	0.06997	0.01558	0.0322	0.00867	0.02571	0.00083	0.01245	0.00118	0.0023	0.00083
R6F-R7F-R8F	0.71249	0.51039	0.43663	0.19043	0.20201	0.12642	0.07823	0.08514	0.08709	0.05426	0.0482	0.04742	0.08254	0.10184	0.05811	0.09808	0.07274	0.07413	0.02912	0.08716	0.03638	0.03203	0.09262	0.02061	0.01593	0.02618	0.04751	0.03208	0.05985	0.00429	0.06319	0.04116	0.01973	0.04071	0.0109	0.03516	0.02797	0.0132	0.02202	0.05532	0.01502	0.03663	0.00935	0.03188	0.00493	0.01129	0.0014	0.00613	0.00098
R7F	0.59197	0.48117	0.42945	0.17271	0.17917	0.11044	0.08741	0.07066	0.08253	0.05148	0.04878	0.0773	0.06766	0.12913	0.04011	0.0632	0.06611	0.04862	0.05065	0.07164	0.03578	0.01958	0.03889	0.0266	0.01539	0.02122	0.04835	0.032	0.06847	0.00466	0.03987	0.05343	0.03216	0.03531	0.01579	0.01911	0.0224	0.01973	0.01958	0.03865	0.01632	0.02626	0.00406	0.03465	0.00214	0.01416	0.00152	0.00445	0.00107
R8DM	0.74341	0.36803	0.24749	0.19171	0.25651	0.24464	0.0997	0.11528	0.12356	0.09302	0.15411	0.16361	0.08279	0.07212	0.04853	0.0565	0.06881	0.06446	0.04405	0.04118	0.0346	0.01777	0.00934	0.04659	0.03099	0.0267	0.02854	0.03424	0.04661	0.01481	0.04926	0.08119	0.05189	0.02392	0.00717	0.03901	0.02033	0.05045	0.03554	0.02338	0.03873	0.05304	0.01014	0.01504	0.02528	0.02271	0.01932	0.01211	0.01452
R9DM	0.72873	0.65181	0.33808	0.19798	0.13718	0.1141	0.07431	0.0883	0.08084	0.07501	0.06434	0.09879	0.10331	0.20082	0.07604	0.06365	0.07365	0.06835	0.04746	0.10818	0.05824	0.04894	0.04717	0.03674	0.0329	0.04068	0.05543	0.04521	0.05455	0.03933	0.04775	0.0163	0.05693	0.0375	0.0222	0.04588	0.03599	0.02185	0.02855	0.0322	0.03059	0.03334	0.01238	0.05224	0.01908	0.01903	0.02422	0.0125	0.01499
R9DM-R10DM-R11DM	0.44164	0.41638	0.27869	0.21055	0.12302	0.11727	0.07106	0.11397	0.10745	0.06282	0.11895	0.10678	0.07219	0.08625	0.05575	0.04419	0.0559	0.05523	0.08417	0.06804	0.06795	0.0248	0.0659	0.08451	0.02923	0.0339	0.0416	0.07741	0.02601	0.06052	0.02805	0.01259	0.04525	0.03696	0.03749	0.04687	0.0233	0.06131	0.04546	0.03263	0.05722	0.02145	0.01158	0.02766	0.07189	0.06367	0.07412	0.04836	0.07023
L10DM-L11DM-L12DM	0.21036	0.10626	0.10859	0.0231	0.07402	0.0088	0.08357	0.03999	0.00519	0.07432	0.01827	0.00217	0.02614	0.0244	0.05782	0.00668	0.00655	0.0053	0.00854	0.03301	0.01809	0.12764	0.00578	0.00236	0.09096	0.07659	0.02659	0.00966	0.02078	0.01651	0.02633	0.00126	0.01084	0.00286	0.09184	0.01087	0.00971	0.01088	0	0.00434	0.00254	0.02741	0.05034	0.01676	0	0.0043	0	0	0.00432
L11DM	0.16021	0.07198	0.06224	0.01881	0.02327	0.01833	0.02643	0.0266	0.0086	0.02467	0	0	0.02204	0.02618	0.01579	0.00249	0.00731	0.00502	0.00556	0.02098	0.0124	0.0344	0.00301	0.00738	0.02408	0.01271	0.01484	0.01888	0.00902	0.01229	0.02481	0	0.00942	0.00992	0.02081	0.01573	0.01265	0.00473	0.00573	0	0	0.01786	0.01338	0	0.00282	0.00373	0.00401	0	0
L12DM	0.15262	0.1084	0.14004	0.04724	0.04176	0.0127	0.15947	0.04749	0.00408	0.15718	0.01231	0.00684	0.03182	0.01934	0.11801	0.00918	0.0108	0.00046	0.00616	0.02635	0.02474	0.18638	0.00779	0.00363	0.16618	0.16385	0.04295	0.01627	0.01	0.05673	0.03396	0	0.00348	0.00596	0.16141	0.00581	0.01246	0.00524	0.00635	0.01672	0.00367	0.02556	0.10381	0.01613	0	0.00643	0.00148	0	0.00519
L14DM	0.08804	0.07588	0.096	0.01473	0.03472	0.01495	0.01643	0.01013	0.00561	0.01529	0.00621	0	0.02353	0.01708	0.01982	0	0.00477	0.00656	0.01089	0.01232	0.02105	0.00748	0	0.00401	0.00413	0.00415	0.01614	0.0115	0.00589	0	0.01809	0.00214	0.00614	0.00567	0.00679	0.00205	0.011	0.00308	0	0.00738	0.00863	0.0102	0.01223	0.00518	0.00184	0.00244	0	0.00892	0
L14DM-L15DM-L16DM	0.29349	0.43362	0.16002	0.08387	0.02893	0.04486	0.04449	0.06389	0.03074	0.02348	0.01553	0	0.07082	0.19523	0.0555	0.00676	0.02253	0.01845	0.03629	0.1369	0.05599	0.03118	0	0.00602	0.02481	0.02281	0.05785	0.05134	0.03434	0.01336	0.06905	0.00178	0.04097	0.00877	0.01697	0.02909	0.01605	0.01028	0.00624	0.03693	0.009	0.02671	0.01019	0.04749	0	0.00203	0.00218	0.00955	0.00459
L15DM	0.34544	0.4857	0.19908	0.13052	0.03205	0.04307	0.04489	0.05235	0.03079	0.03686	0.01836	0	0.04731	0.155	0.05972	0.01438	0.02172	0.01271	0.04288	0.13447	0.05501	0.02487	0	0.01245	0.03909	0.03431	0.08167	0.05338	0.04348	0.01184	0.05908	0.00947	0.03177	0.01375	0.02507	0.02123	0.02235	0.00911	0.01658	0.06	0	0.02582	0.0129	0.0574	0.00136	0.0036	0	0.00659	0.00271
L17D-L18D-L19D	0.1239	0.13221	0.11086	0.03684	0.03257	0.01403	0.00771	0.01221	0.00752	0.00302	0.01457	0.00346	0.0184	0.03663	0.01636	0.00913	0.00671	0.00154	0.02043	0.03981	0.01367	0.00351	0	0.00151	0.00543	0.00311	0.00833	0.01464	0.01657	0	0.02055	0	0.02883	0.00304	0.00637	0.00578	0.00774	0	0	0.02079	0.00203	0.01913	0.00164	0.00972	0	0.00076	0	0	0
L18D	0.13581	0.20808	0.18607	0.04796	0.0424	0.0246	0.0076	0.01488	0.0033	0.00993	0.01597	0	0.01882	0.0527	0.0106	0.01001	0.00572	0.00506	0.00373	0.04083	0.01332	0	0	0.00083	0.0051	0.00341	0.02075	0.00929	0.01211	0	0.02644	0	0.00632	0.00333	0	0.00422	0.00566	0.00634	0	0.01519	0	0.01348	0	0.01598	0	0	0	0.00131	0.00377
L19D	0.04494	0.06271	0.0377	0.03007	0.00886	0.00153	0.00168	0.01034	0.00819	0.00164	0.00634	0	0.01201	0.01993	0.00324	0.00331	0.00406	0.00418	0.00741	0.01398	0.00579	0.00382	0	0.00164	0	0.00169	0.00494	0.00168	0.01202	0	0.00583	0	0.00627	0.00083	0	0.0021	0.00281	0.00315	0	0.00754	0	0.00297	0.00178	0.01851	0	0	0	0	0
L1D-L2D-L3D	0.20426	0.18301	0.29847	0.07493	0.07678	0.03631	0.07152	0.03914	0.02837	0.06618	0.03341	0.022	0.02948	0.0237	0.0605	0.04108	0.00938	0.01308	0.0214	0.02422	0.02696	0.0675	0.00409	0.00919	0.06742	0.06676	0.0294	0.01567	0.02042	0.04172	0.03403	0.00667	0.0064	0.00758	0.05417	0.01069	0.06681	0.01712	0.00649	0.05636	0.00524	0.03082	0.04787	0.03954	0	0.0031	0.00091	0.00397	0.00191
L1DM-L2DM-L3DM	0.23967	0.14927	0.22881	0.07384	0.07697	0.06312	0.08151	0.04417	0.02844	0.06397	0.04324	0.00537	0.04344	0.03835	0.06479	0.05827	0.01999	0.01656	0.0277	0.03873	0.04035	0.09073	0.01413	0.02415	0.06164	0.05587	0.03371	0.03393	0.02379	0.0306	0.02822	0.00288	0.00828	0.01163	0.07622	0.02028	0.04942	0.03185	0.03696	0.07627	0.00775	0.01177	0.03608	0.01512	0.02399	0.01677	0.01644	0.0389	0.00082
L21D	0.32147	0.23532	0.33242	0.07522	0.07897	0.04869	0.01259	0.03325	0.02073	0.01927	0.02975	0.00386	0.02254	0.06778	0.05087	0.05127	0.02817	0.01727	0.01738	0.05244	0.02403	0	0.02826	0.0146	0.0103	0.01827	0.02551	0.02045	0.03947	0	0.04378	0.00409	0.02354	0.00853	0	0.0118	0.01317	0.00591	0.01075	0.01415	0.00413	0.02371	0.00167	0.02481	0	0	0	0.00122	0.00176
L21D-L22D-L23D	0.19218	0.1944	0.23352	0.04634	0.04506	0.05081	0.01163	0.0314	0.01514	0.01519	0.01466	0.0076	0.02715	0.0645	0.02245	0.01837	0.01576	0.01161	0.00685	0.03618	0.01681	0.0106	0.01857	0.00379	0.00624	0.00313	0.01905	0.01473	0.02779	0	0.02247	0.00202	0.0174	0.00535	0	0.00969	0.01558	0.00873	0.00353	0.00697	0.00611	0.02337	0.0033	0.00489	0	0.00153	0	0.0024	0.00173
L23D	0.32244	0.19456	0.2924	0.06414	0.04467	0.01776	0.01561	0.02749	0.01524	0.01211	0.0123	0	0.02795	0.09469	0.01883	0.01413	0.00881	0.00844	0.03448	0.07263	0.01987	0.00889	0	0.00318	0.00524	0.0046	0.03196	0.01951	0.00932	0.00317	0.03922	0	0.01946	0.00449	0	0.01626	0.01743	0.00488	0.00593	0.04094	0.00342	0.01269	0	0.02667	0	0.00321	0	0.00101	0.00145
L2D	0.28572	0.239	0.36636	0.09741	0.08898	0.03759	0.07905	0.0421	0.02546	0.06522	0.03699	0.01553	0.03416	0.04681	0.05899	0.0574	0.0163	0.00922	0.0252	0.03758	0.02436	0.05074	0.0026	0.00929	0.06154	0.06748	0.02723	0.0144	0.01752	0.0305	0.04158	0.00212	0.02032	0.00669	0.06961	0.01358	0.0646	0.01632	0.00371	0.04396	0.00643	0.03998	0.04159	0.04626	0.00061	0.00215	0.00086	0.00547	0.00303
L2F	0.28579	0.09904	0.30365	0.05135	0.08139	0.06041	0.03436	0.04487	0.01793	0.01451	0.02241	0.00281	0.03395	0.02464	0.02001	0.02457	0.02581	0.01537	0.01309	0.03061	0.02277	0.0135	0.00284	0.00984	0.01491	0.00897	0.02795	0.01777	0.02123	0.00289	0.03298	0.00462	0.02216	0.01168	0	0.01185	0.02977	0.00222	0	0.04794	0.00467	0.02627	0	0.02616	0.00133	0.00176	0.00377	0.00735	0.00265
L2F-L3F-L4F	0.23226	0.10419	0.22222	0.07796	0.107	0.02375	0.01407	0.02479	0.00871	0.00673	0.01947	0.00673	0.01912	0.02652	0.0169	0.06847	0.01661	0.01405	0.01972	0.0389	0.02131	0.00313	0.00658	0.00335	0.00864	0.00555	0.02091	0.01682	0.00984	0.00168	0.02109	0	0.0077	0.00541	0	0.00858	0.0207	0.00644	0.02658	0.05864	0.0009	0.01035	0.00073	0.02057	0	0.00102	0	0.00213	0.0023
L3DM	0.2809	0.14203	0.16399	0.0852	0.03212	0.05802	0.07631	0.05834	0.02169	0.06656	0.04123	0.00411	0.04071	0.03363	0.07203	0.03064	0.02151	0.01799	0.02223	0.03424	0.04628	0.03438	0	0.0127	0.05699	0.04404	0.05686	0.02642	0.03606	0.04298	0.03695	0.00218	0.01569	0.0095	0.05545	0.02725	0.04073	0.02204	0.01528	0.04524	0.00551	0.02231	0.02675	0.01455	0.0047	0.00787	0.004	0.01301	0.00468
L5D	0.26221	0.17856	0.19877	0.05415	0.045	0.03167	0.03298	0.04978	0.02512	0.03125	0.02193	0.01888	0.04903	0.04522	0.03813	0.01074	0.01859	0.01555	0.03523	0.04832	0.04108	0.02642	0.00087	0.0085	0.03357	0.01683	0.04986	0.0308	0.01818	0.01061	0.04328	0.00283	0.0244	0.00536	0.01797	0.02265	0.05099	0.01225	0.0033	0.02607	0.00667	0.04177	0.0131	0.05486	0	0.0043	0.00115	0.00393	0.00647
L5D-L7D-L8D	0.26478	0.18445	0.25339	0.06162	0.05538	0.03629	0.0354	0.03511	0.02449	0.02795	0.0286	0.00489	0.04157	0.04186	0.04511	0.0129	0.01697	0.02092	0.02429	0.059	0.04065	0.02662	0.00658	0.00974	0.03149	0.01805	0.04357	0.02578	0.00493	0.01174	0.05499	0.00089	0.01029	0.00644	0.01705	0.02062	0.06217	0.01936	0.00783	0.04017	0.01174	0.03474	0.01389	0.04119	0	0.00238	0.00109	0.00427	0.00307
L5F	0.15524	0.25649	0.18483	0.06701	0.02567	0.01633	0.00972	0.01185	0.00803	0.01025	0.01696	0.00733	0.01904	0.07329	0.01226	0.01772	0.0123	0.00895	0.03303	0.04859	0.02063	0.01703	0.00179	0.00292	0.00527	0.00679	0.01983	0.01196	0.01607	0	0.03294	0	0.00559	0.00516	0	0.00934	0.02253	0.01123	0.02043	0.02016	0.00786	0.0053	0.00159	0.033	0.00168	0.00148	0.00476	0.00232	0
L6DM-L7DM-L8DM	0.23999	0.15961	0.22711	0.05215	0.05945	0.05435	0.03077	0.08169	0.03856	0.03195	0.02606	0	0.02997	0.03411	0.02261	0.03537	0.01156	0.01604	0.10348	0.03598	0.05432	0.00837	0.0165	0.03455	0.01295	0.01391	0.02573	0.0473	0.01646	0.10312	0.0245	0.00239	0.02062	0.00951	0.0038	0.01493	0.01538	0.04311	0.04184	0.04542	0.01811	0.01547	0.00488	0.02462	0.05665	0.02996	0.01754	0.02781	0.00615
L6F	0.43952	0.33757	0.43715	0.08402	0.06035	0.03519	0.00762	0.05571	0.02402	0.01205	0.01772	0	0.04662	0.10964	0.03844	0.06131	0.01644	0.01579	0.02588	0.11618	0.03406	0.02402	0.0014	0.00744	0.02418	0.01775	0.05354	0.04569	0.02099	0	0.06724	0.0061	0.02191	0.00866	0	0.00732	0.03532	0.0044	0.00267	0.0474	0.00154	0.0135	0	0.05173	0	0.00289	0	0.00728	0.00131
L7F	0.38624	0.29491	0.37672	0.1182	0.08324	0.02929	0.02145	0.03896	0.02225	0.02234	0.0431	0.00318	0.04695	0.13544	0.03041	0.04766	0.01817	0.02141	0.04739	0.0905	0.03105	0.00916	0.01284	0.01114	0.01215	0.01625	0.03953	0.02413	0.02403	0.00327	0.05053	0.00523	0.01003	0.00991	0	0.01508	0.02021	0.01258	0.00305	0.04219	0.00176	0.01427	0.00143	0.02537	0	0.00398	0.00213	0.00312	0.0015
L8DM	0.11334	0.07443	0.07313	0.00778	0.03094	0.0154	0.01757	0.0149	0.00572	0.00956	0.01231	0.00638	0.01346	0.0058	0.01068	0.00514	0.00819	0.00649	0.0115	0.01735	0.01475	0.00296	0.00312	0.00699	0.00197	0.00263	0.01023	0.00716	0	0	0.02037	0	0.00487	0.00064	0.00538	0.01789	0.00872	0.01466	0.00593	0.01755	0.00513	0.00808	0.00138	0.00616	0.00292	0.00322	0	0.00303	0.00291
Total	20.75123	14.27511	13.33559	5.6795	5.39053	4.21946	3.55982	3.36198	2.84278	3.09301	2.79186	2.10053	2.75131	3.35373	2.86529	2.33215	2.0552	1.83578	2.12207	2.68248	2.12332	2.22139	1.52519	1.47948	2.03128	1.9378	2.00018	1.76291	1.60069	1.5163	1.98425	1.13965	1.44612	1.18602	1.63336	1.3065	1.58345	1.2065	1.13832	1.67027	0.99121	1.34449	1.15562	1.39536	0.84909	0.85938	0.78758	0.87732	0.77357
Function	antibiotic-target-replacement-protein;determinant-of-diaminopyrimidine-resistance;	determinant-of-resistance-to-glycopeptide-antibiotics;protein(s)-conferring-antibiotic-resistance-via-molecular-bypass;antibiotic-resistance-gene-cluster,-cassette,-or-operon;	efflux-pump-complex-or-subunit-conferring-antibiotic-resistance;protein(s)-and-two-component-regulatory-system-modulating-antibiotic-efflux;	efflux-pump-complex-or-subunit-conferring-antibiotic-resistance;	determinant-of-polymyxin-resistance;gene-altering-cell-wall-charge;	efflux-pump-complex-or-subunit-conferring-antibiotic-resistance;	efflux-pump-complex-or-subunit-conferring-antibiotic-resistance;	efflux-pump-complex-or-subunit-conferring-antibiotic-resistance;	efflux-pump-complex-or-subunit-conferring-antibiotic-resistance;	efflux-pump-complex-or-subunit-conferring-antibiotic-resistance;	efflux-pump-complex-or-subunit-conferring-antibiotic-resistance;	determinant-of-phenicol-resistance;antibiotic-inactivation-enzyme;	efflux-pump-complex-or-subunit-conferring-antibiotic-resistance;	determinant-of-resistance-to-glycopeptide-antibiotics;protein(s)-conferring-antibiotic-resistance-via-molecular-bypass;antibiotic-resistance-gene-cluster,-cassette,-or-operon;	efflux-pump-complex-or-subunit-conferring-antibiotic-resistance;	efflux-pump-complex-or-subunit-conferring-antibiotic-resistance;	efflux-pump-complex-or-subunit-conferring-antibiotic-resistance;	efflux-pump-complex-or-subunit-conferring-antibiotic-resistance;	efflux-pump-complex-or-subunit-conferring-antibiotic-resistance;protein(s)-and-two-component-regulatory-system-modulating-antibiotic-efflux;	efflux-pump-complex-or-subunit-conferring-antibiotic-resistance;	efflux-pump-complex-or-subunit-conferring-antibiotic-resistance;	efflux-pump-complex-or-subunit-conferring-antibiotic-resistance;protein(s)-and-two-component-regulatory-system-modulating-antibiotic-efflux;	efflux-pump-complex-or-subunit-conferring-antibiotic-resistance;	efflux-pump-complex-or-subunit-conferring-antibiotic-resistance;	efflux-pump-complex-or-subunit-conferring-antibiotic-resistance;	efflux-pump-complex-or-subunit-conferring-antibiotic-resistance;	efflux-pump-complex-or-subunit-conferring-antibiotic-resistance;	efflux-pump-complex-or-subunit-conferring-antibiotic-resistance;	determinant-of-rifamycin-resistance;antibiotic-inactivation-enzyme;	efflux-pump-complex-or-subunit-conferring-antibiotic-resistance;protein(s)-and-two-component-regulatory-system-modulating-antibiotic-efflux;	determinant-of-rifamycin-resistance;antibiotic-inactivation-enzyme;	efflux-pump-complex-or-subunit-conferring-antibiotic-resistance;	efflux-pump-complex-or-subunit-conferring-antibiotic-resistance;	efflux-pump-complex-or-subunit-conferring-antibiotic-resistance;	efflux-pump-complex-or-subunit-conferring-antibiotic-resistance;protein(s)-and-two-component-regulatory-system-modulating-antibiotic-efflux;	efflux-pump-complex-or-subunit-conferring-antibiotic-resistance;	efflux-pump-complex-or-subunit-conferring-antibiotic-resistance;	determinant-of-resistance-to-peptide-antibiotics;protein(s)-conferring-antibiotic-resistance-via-molecular-bypass;	determinant-of-aminoglycoside-resistance;protein(s)-and-two-component-regulatory-system-modulating-antibiotic-efflux;	antibiotic-target-protection-protein;determinant-of-rifamycin-resistance;	efflux-pump-complex-or-subunit-conferring-antibiotic-resistance;	efflux-pump-complex-or-subunit-conferring-antibiotic-resistance;	efflux-pump-complex-or-subunit-conferring-antibiotic-resistance;	efflux-pump-complex-or-subunit-conferring-antibiotic-resistance;	efflux-pump-complex-or-subunit-conferring-antibiotic-resistance;protein(s)-and-two-component-regulatory-system-modulating-antibiotic-efflux;	efflux-pump-complex-or-subunit-conferring-antibiotic-resistance;	determinant-of-polymyxin-resistance;gene-altering-cell-wall-charge;	determinant-of-polymyxin-resistance;gene-altering-cell-wall-charge;	efflux-pump-complex-or-subunit-conferring-antibiotic-resistance;
Description	dfrE-is-a-chromosome-encoded-dihydrofolate-reductase-found-in-Enterococcus-faecalis	vanRO-is-a-vanR-variant-found-in-the-vanO-gene-cluster	MtrA-is-a-transcriptional-activator-of-the-MtrCDE-multidrug-efflux-pump-of-Neisseria-gonorrhoeae.	TetA(48)-is-a-Tetracycline-efflux-pump-described-in-Paenibacillus-sp.-LC231,-a-strain-of-Paenibacillus-isolated-from-Lechuguilla-Cave,-NM,-USA.-Described-by-Pawlowski-et-al.-2016.	PmrE-is-required-for-the-synthesis-and-transfer-of-4-amino-4-deoxy-L-arabinose-(Ara4N)-to-Lipid-A,-which-allows-gram-negative-bacteria-to-resist-the-antimicrobial-activity-of-cationic-antimicrobial-peptides-and-antibiotics-such-as-polymyxin	rosB-is-part-of-an-efflux-pump/potassium-antiporter-system-(RosAB)-in-Yersinia-that-confers-resistance-to-cationic-antimicrobial-peptides-such-as-polymyxin-B.	mexK-is-the-inner-membrane-resistance-nodulation-cell-division-(RND)-transporter-in-the-MexJK-multidrug-efflux-protein.	MsbA-is-a-multidrug-resistance-transporter-homolog-from-E.-coli-and-belongs-to-a-superfamily-of-transporters-that-contain-an-adenosine-triphosphate-(ATP)-binding-cassette-(ABC)-which-is-also-called-a-nucleotide-binding-domain-(NBD).-MsbA-is-a-member-of-the-MDR-ABC-transporter-group-by-sequence-homology.-MsbA-transports-lipid-A,-a-major-component-of-the-bacterial-outer-cell-membrane,-and-is-the-on…	RND-efflux-pump-conferring-resistance-to-fluoroquinolone	MexB-is-the-inner-membrane-multidrug-exporter-of-the-efflux-complex-MexAB-OprM.	Tetracycline-resistant-TetB(48)-efflux-pump-found-in-Paenibacillus-sp.-LC231,-a-strain-of-Paenibacillus-isolated-from-Lechuguilla-Cave,-NM,-USA.-Described-by-Pawlowski-et-al.-2016.	cat-is-used-to-describe-many-variants-of-the-chloramphenicol-acetyltransferase-gene-in-a-range-of-organisms-including-Acinetobacter-calcoaceticus,-Agrobacterium-tumefaciens,-Bacillus-clausii,-Bacillus-subtilis,-Campylobacter-coli,-Enterococcus-faecalis,-Enterococcus-faecium,-Lactococcus-lactis,-Listeria-monocytogenes,-Listonella-anguillarumMorganella-morganii,-Photobacterium-damselae-subsp.-pisci…	MacB-is-an-ATP-binding-cassette-(ABC)-transporter-that-exports-macrolides-with-14--or-15--membered-lactones.-It-forms-an-antibiotic-efflux-complex-with-MacA-and-TolC.-macB-corresponds-to-1-locus-in-Pseudomonas-aeruginosa-PAO1-and-1-locus-in-Pseudomonas-aeruginosa-LESB58.	vanSO-is-a-vanS-variant-found-in-the-vanO-gene-cluster	MexF-is-the-multidrug-inner-membrane-transporter-of-the-MexEF-OprN-complex.-mexF-corresponds-to-2-loci-in-Pseudomonas-aeruginosa-PAO1-(gene-name:-mexF/mexB)-and-4-loci-in-Pseudomonas-aeruginosa-LESB58-(gene-name:-mexD/mexB).	Tet(43)-is-a-tetracycline-resistance-gene-with-unknown-origins,-isolated-from-metagenomic-DNA.	AdeG-is-the-inner-membrane-transporter-of-the-AdeFGH-multidrug-efflux-complex.	ceoB-is-a-cytoplasmic-membrane-component-of-the-CeoAB-OpcM-efflux-pump	The-Escherichia-coli-CpxR/CpxA-system-responds-to-general-periplasmic-stress-and-has-been-used-as-a-model-two-component-system-for-transcription-regulation-in-bacteria.-CpxR/CpxA-system-facilitates-Salmonella-and-E.-coli-resistance-to-cationic-antimicrobial-peptides.The-CpxR/CpxA-system-can-activate-transcription-of-marRAB-operon,-thus-facilitating-multidrug-resistant-regulator-to-enhance-express…	A-type-III-ABC-transporter,-identified-on-the-novobiocin-biosynthetic-gene-cluster,-involved-in-the-transport-and-resistance-of-novobiocin.	MdtB-is-a-transporter-that-forms-a-heteromultimer-complex-with-MdtC-to-form-a-multidrug-transporter.-MdtBC-is-part-of-the-MdtABC-TolC-efflux-complex.	CpxR-is-directly-involved-in-activation-of-expression-of-RND-efflux-pump-MexAB-OprM-in-P.-aeruginosa.-CpxR-is-required-to-enhance-mexAB-oprM-expression-and-drug-resistance,-in-the-absence-of-repressor-MexR.	Tet42-is-a-tetracycline-efflux-pump-found-in-both-Gram-negative-(Pseudomonas)-and-Gram-positive-(Microbacterium,-Bacillus,-Staphylococcus,-Paenibacillus)-bacteria.	Protein-subunit-of-AcrA-AcrB-TolC-multidrug-efflux-complex.-AcrB-functions-as-a-herterotrimer-which-forms-the-inner-membrane-component-and-is-primarily-responsible-for-substrate-recognition-and-energy-transduction-by-acting-as-a-drug/proton-antiporter.	MexW-is-the-RND-type-membrane-protein-of-the-efflux-complex-MexVW-OprM.	TriC-is-a-resistance-nodulation-cell-division-(RND)-transporter-that-is-a-part-of-TriABC-OpmH,-a-triclosan-specific-efflux-protein.	MuxB-is-one-of-the-two-necessary-RND-components-in-the-Pseudomonas-aeruginosa-efflux-pump-system-MuxABC-OpmB.	MdtC-is-a-transporter-that-forms-a-heteromultimer-complex-with-MdtB-to-form-a-multidrug-transporter.-MdtBC-is-part-of-the-MdtABC-TolC-efflux-complex.-In-the-absence-of-MdtB,-MdtC-can-form-a-homomultimer-complex-that-results-in-a-functioning-efflux-complex-with-a-narrower-drug-specificity.-mdtC-corresponds-to-3-loci-in-Pseudomonas-aeruginosa-PAO1-(gene-name:-muxC/muxB)-and-3-loci-in-Pseudomonas-ae…	arr-1-is-a-chromosome-encoded-ribosyltransferase-found-in-Mycobacterium-smegmatis	CRP-is-a-global-regulator-that-represses-MdtEF-multidrug-efflux-pump-expression.	rphB-is-a-rifampin-phosphotransferase-protein-found-in-Paenibacillus-sp.-LC231,-a-strain-of-Paenibacillus-isolated-from-Lechuguilla-Cave,-NM,-USA.-Confers-resistance-to-rifamycin-antibiotics,-specifically-rifampin,-through-rifampin-inactivation.-Described-by-Pawlowski-et-al.-2016.	Tet30-is-a-tetracycline-efflux-pump-found-in-agrobacterium,-a-Gram-negative-bacterium.	MsrB-is-an-ABC-efflux-pump-expressed-to-Staphylococcus-species-that-confers-resistance-to-erythromycin-and-streptogramin-B-antibiotics.-It-is-associated-with-plasmid-DNA.	smeE-is-the-RND-protein-of-the-efflux-complex-smeDEF-in-Stenotrophomonas-maltophilia	MvaT,-a-global-regulator-of-virulence-genes-in-P.-aeruginosa,-has-also-shown-to-be-able-to-repress-the-expression-of-the-MexEF-OprN-pump.	rosA-is-part-of-an-efflux-pump/potassium-antiporter-system-(RosAB)-in-Yersinia-that-confers-resistance-to-cationic-antimicrobial-peptides-such-as-polymyxin-B.	bcrA-is-an-ABC-transporter-found-in-Bacillus-licheniformis-that-confers-bacitracin-resistance	bacA-is-a-gene-that-recycles-undecaprenyl-pyrophosphate-during-cell-wall-biosynthesis-which-confers-resistance-to-bacitracin	kdpE-is-a-transcriptional-activator-that-is-part-of-the-two-component-system-KdpD/KdpE-that-is-studied-for-its-regulatory-role-in-potassium-transport-and-has-been-identified-as-an-adaptive-regulator-involved-in-the-virulence-and-intracellular-survival-of-pathogenic-bacteria.-kdpE-regulates-a-range-of-virulence-loci-through-direct-promoter-binding.	RNA-polymerase-binding-protein-which-confers-resistance-to-rifampin.	EmrA-is-a-membrane-fusion-protein,-providing-an-efflux-pathway-with-EmrB-and-TolC-between-the-inner-and-outer-membranes-of-E.-coli,-a-Gram-negative-bacterium.	Sav1866-is-a-multidrug-efflux-pump-in-the-Gram-positive-Staphylococcus-aureus.-It-is-a-homolog-of-the-human-ABC-transporter-Mdr1-and-pumps-out-toxic-compounds-including-verapamil,-tetraphenylphosphorchloride,-and-Hoechst-33342.	OpmH-is-an-outer-membrane-efflux-protein-required-for-triclosan-specific-efflux-pump-function.	oleC-is-an-ABC-transporter-isolated-from-Streptomyces-antibioticus-and-is-involved-in-oleandomycin-secretion.	CpxA-is-a-membrane-localized-sensor-kinase-that-is-activated-by-envelope-stress.-It-starts-a-kinase-cascade-that-activates-CpxR,-which-promotes-efflux-complex-expression.	AcrD-is-an-aminoglycoside-efflux-pump-expressed-in-E.-coli.-Its-expression-can-be-induced-by-indole,-and-is-regulated-by-baeRS-and-cpxAR.	PmrF-is-required-for-the-synthesis-and-transfer-of-4-amino-4-deoxy-L-arabinose-(Ara4N)-to-Lipid-A,-which-allows-gram-negative-bacteria-to-resist-the-antimicrobial-activity-of-cationic-antimicrobial-peptides-and-antibiotics-such-as-polymyxin.-pmrF-corresponds-to-1-locus-in-Pseudomonas-aeruginosa-PAO1-and-1-locus-in-Pseudomonas-aeruginosa-LESB58.	arnA-modifies-lipid-A-with-4-amino-4-deoxy-L-arabinose-(Ara4N)-which-allows-gram-negative-bacteria-to-resist-the-antimicrobial-activity-of-cationic-antimicrobial-peptides-and-antibiotics-such-as-polymyxin.-arnA-is-found-in-E.-coli-and-P.-aeruginosa.	PatA-is-an-ABC-transporter-of-Streptococcus-pneumoniae-that-interacts-with-PatB-to-confer-fluoroquinolone-resistance.
Class	trimethoprim	glycopeptide	multidrug	tetracycline	polymyxin	polymyxin	multidrug	multidrug	quinolone	multidrug	tetracycline	phenicol	macrolide-lincosamide-streptogramin	glycopeptide	multidrug	tetracycline	multidrug	multidrug	peptide	aminocoumarin	multidrug	multidrug	tetracycline	multidrug	multidrug	triclosan	multidrug	multidrug	rifamycin	multidrug	rifamycin	tetracycline	macrolide-lincosamide-streptogramin	multidrug	multidrug	polymyxin	bacitracin	bacitracin	aminoglycoside	rifamycin	quinolone	multidrug	triclosan	macrolide-lincosamide-streptogramin	multidrug	aminoglycoside	polymyxin	polymyxin	quinolone
[truncated: 706 more columns]
