# Supplementary material for: Effects of Dairy Manure-Based Amendments and Soil Texture on Lettuce- and Radish-Associated Microbiota and Resistomes
Source: mSphere. 2019 May 8;4(3):e00239-19. doi: 10.1128/mSphere.00239-19 (PMC6506619; doi:10.1128/mSphere.00239-19)
Supplement: TABLE S3 [file mSphere.00239-19-st003.txt]

Accession Number	0910185A	1815179A	1XAT	A0A009ZJN8	A0A010RKY6	A0A010SUD7	A0A011A6K3	A0A011ELX9	A0A011N376	A0A011P660	A0A011QPT4	A0A011UQM5	A0A014L7T1	A0A016XJP4	A0A017HFG7	A0A017HPX3	A0A017T4H7	A0A021XDU6	A0A022GNP8	A0A023CTC0	A0A023PGL4	A0A023SF56	A0A023V8E2	A0A023VDV8	A0A023VF21	A0A023Y951	A0A023Z4Y1	A0A024CJN5	A0A024E3J7	A0A024E3R8	A0A024E4S0	A0A024EIF7	A0A024HIF2	A0A024ITP4	A0A024KHB7	A0A024M674	A0A024P8A8	A0A024P8V8	A0A024Q8U8	A0A024QNI4	A0A026UMU2	A0A031FMV0	A0A031FNN6	A0A031G8J9	A0A031GY62	A0A031H3R6	A0A031H8Q2	A0A031J240	A0A031J7A6
L10DM-L11DM-L12DM	0	0.003808916	0	0	0	0	0	0	0	0	0.00180715	0	0	0	0	0	0	0	0	0	0	0	0	0	0	0	0	0	0	0	0	0	0	0	0.001833922	0	0	0	0	0	0	0	0	0	0	0	0	0	0
L11DM	0	0	0	0	0	0	0	0	0	0	0	0	0	0	0	0	0	0	0	0	0	0	0	0	0	0	0	0	0	0	0	0	0	0	0	0	0	0	0	0	0	0	0	0	0	0	0	0	0
L12DM	0	0.003665685	0	0	0	0	0	0	0	0	0	0	0	0	0	0	0	0.001778131	0	0	0	0	0	0	0	0	0	0	0	0	0	0	0	0	0	0	0	0	0	0.001572736	0	0	0	0	0	0	0	0	0
L14DM	0	0	0	0	0	0	0	0	0	0	0	0	0	0	0	0	0	0	0	0	0	0	0	0	0	0	0	0.001287244	0	0	0.002520532	0	0	0	0	0	0.002724459	0	0	0	0	0	0	0	0	0	0	0	0
L14DM-L15DM-L16DM	0	0.002698526	0	0.002496857	0	0	0	0	0	0	0	0	0	0	0	0	0	0	0	0	0	0	0	0	0	0	0	0.002145617	0	0	0	0	0	0	0	0	0	0	0	0	0.002178934	0	0	0	0	0	0	0	0
L15DM	0	0	0.002933008	0	0	0	0	0	0	0	0.002269335	0	0	0	0	0	0	0	0	0	0	0	0	0	0	0	0	0	0	0	0	0	0	0	0.002302954	0	0	0	0	0	0	0	0	0	0	0	0	0	0
L17D-L18D-L19D	0	0	0	0	0	0	0	0	0	0	0	0	0	0	0	0	0	0	0	0	0	0	0	0	0	0	0	0.001207723	0	0	0	0	0	0	0	0	0	0	0	0	0	0	0	0	0	0	0	0.001211428	0
L18D	0	0	0	0	0	0	0	0	0	0	0	0	0	0	0	0	0	0	0	0	0	0	0	0	0	0	0	0.001323823	0	0	0	0	0	0	0	0	0	0	0	0	0	0	0	0	0	0	0	0	0
L19D	0	0	0	0	0	0	0	0	0	0	0	0	0	0	0	0	0	0	0	0	0	0	0	0	0	0	0	0	0	0	0	0	0	0	0.003183496	0	0	0	0	0	0	0	0	0	0	0	0	0	0
L1D-L2D-L3D	0	0	0	0	0	0	0	0	0	0	0	0	0	0	0	0	0	0	0	0	0	0	0	0	0	0	0	0.001786337	0	0	0	0	0	0	0.001081726	0	0	0.002086186	0.000945198	0	0	0	0	0	0	0	0	0	0
L1DM-L2DM-L3DM	0	0.002907968	0	0	0	0	0	0	0	0.000590681	0	0	0	0.001321804	0	0	0	0	0.001290225	0	0	0	0	0	0	0.001431954	0	0.000578037	0	0	0	0	0	0	0.001400133	0	0	0	0	0.001247643	0	0.001102145	0.00171057	0.008768874	0	0	0	0	0
L21D	0	0	0.003803332	0	0	0	0	0	0	0	0	0	0	0	0	0	0	0	0	0	0	0	0	0	0	0	0	0	0	0	0	0	0	0	0	0	0	0	0	0	0	0	0	0	0	0	0	0	0
L21D-L22D-L23D	0	0	0	0	0	0	0	0.002074863	0	0	0	0	0	0	0	0	0	0	0	0	0	0	0	0	0	0	0	0	0	0	0	0	0	0.005228109	0	0	0	0	0	0	0	0	0	0	0	0	0	0	0
L23D	0	0	0	0	0	0	0	0	0	0	0	0	0.004489338	0	0	0	0	0	0	0	0	0	0	0	0	0.002525253	0	0	0	0	0	0	0	0	0	0	0	0	0	0	0	0	0	0	0	0	0	0	0
L2D	0	0	0.003940142	0	0	0	0	0	0	0	0.001016192	0	0	0.000973555	0.001038943	0	0	0	0	0	0	0	0	0	0	0	0	0.001277233	0	0	0	0	0	0	0	0	0	0	0	0	0	0.001623538	0	0	0	0	0	0	0
L2F	0	0	0.002864596	0	0	0.001545278	0	0	0	0.000948897	0	0	0	0	0	0	0	0.002266024	0	0	0	0	0	0	0	0	0	0.000928585	0	0	0	0	0	0	0	0	0	0	0	0	0.001886007	0	0	0	0.00216119	0	0	0	0
L2F-L3F-L4F	0	0	0	0	0	0	0	0	0	0	0	0	0	0.001230219	0	0	0	0.001312846	0	0	0	0	0	0	0	0	0	0.001075972	0	0	0	0	0	0	0.001303121	0	0	0	0	0	0	0	0	0.001813622	0	0	0	0	0
L3DM	0.001640351	0	0	0	0	0	0	0	0	0	0	0	0	0	0	0	0	0.003207253	0	0	0	0	0	0	0	0	0	0.001314287	0.001557145	0.001267764	0	0	0	0	0.001591748	0	0	0	0	0	0	0	0	0	0	0	0	0	0
L5D	0	0	0.001752196	0	0	0	0.001079842	0	0	0	0	0	0	0	0	0	0	0	0	0	0	0	0	0	0	0	0	0.00056799	0	0	0	0	0	0	0	0	0	0	0	0.003677878	0	0	0	0	0	0	0	0	0.00476238
L5D-L7D-L8D	0	0	0	0	0	0	0	0	0	0	0.001285677	0	0	0	0	0	0	0.001314461	0	0	0	0	0	0	0	0	0	0.001615943	0	0	0	0	0	0	0.001304724	0	0	0	0	0	0	0	0	0	0	0	0	0	0.009032706
L5F	0	0	0	0	0	0	0	0	0	0	0	0	0	0	0	0	0	0	0	0	0	0	0	0	0	0	0	0.001171537	0	0	0	0	0	0	0	0	0	0	0	0	0.002379457	0	0	0	0	0	0	0	0
L6DM-L7DM-L8DM	0	0	0.002220486	0	0	0	0	0	0	0	0	0	0	0	0	0	0	0	0	0	0	0	0	0	0	0	0	0.00071979	0	0	0	0.001783117	0	0	0	0.001669301	0	0	0	0.001553607	0.001461935	0.001372428	0.00071002	0.00242651	0	0	0	0	0
L6F	0	0	0	0	0	0	0	0	0	0	0	0	0	0	0	0	0	0	0	0	0	0	0	0	0	0	0	0	0	0	0	0	0.002175432	0	0	0	0	0	0	0	0	0	0	0	0	0	0	0	0
L7F	0	0	0	0	0	0	0	0	0	0	0	0	0	0	0.002563956	0	0	0	0	0	0	0	0	0	0	0	0	0.002101346	0	0	0	0	0	0	0	0	0	0	0	0	0	0	0	0	0	0	0	0	0
L8DM	0	0	0	0	0	0	0	0	0	0	0	0	0	0	0	0	0	0.004977442	0	0	0	0	0	0	0	0	0	0	0	0	0	0	0	0	0	0	0	0	0	0	0	0	0	0	0	0	0	0	0
R11DM	0	0	0.001627643	0	0	0	0	0	0	0.000539157	0	0	0	0.003619513	0.001287538	0	0	0.005150153	0	0	0	0	0	0	0	0	0.000882507	0.004748535	0	0.001017877	0	0	0	0.002270133	0.005112004	0	0	0	0	0.001138813	0.004286463	0	0	0	0	0	0.00129236	0	0
R13DM	0	0	0	0	0	0	0	0	0	0.002325279	0	0	0	0.001300856	0	0	0	0.009717585	0	0	0	0.001414619	0	0	0	0.036640765	0	0.005688757	0	0	0	0	0	0	0.001377943	0	0	0	0	0.007367222	0.001155418	0	0	0	0	0.00281852	0.001393426	0	0
R13DM-R14DM-R15DM	0	0	0	0	0	0	0	0	0	0	0	0	0	0	0.001179272	0	0	0.011792725	0	0	0	0	0	0	0	0.011971402	0	0.001932997	0	0	0	0	0	0	0.001170537	0	0	0	0	0.002086106	0.006870544	0	0	0	0	0	0.007102135	0	0
R14DM	0	0	0	0	0	0	0	0	0	0.000473245	0	0	0	0	0	0	0	0.007910953	0	0	0	0	0	0	0	0.009178075	0.00077462	0	0	0	0	0	0.001097379	0.001992608	0	0.00107403	0	0	0	0.001999185	0.006584271	0	0	0	0	0.001147259	0.01020932	0	0
R17D	0	0	0.004237589	0	0	0	0	0	0	0.0004679	0	0	0	0	0	0	0	0.006704245	0	0	0	0	0	0	0	0.002268608	0.000765873	0.004120958	0	0	0	0	0	0	0.001109097	0.001061902	0	0	0	0.010871351	0.002789965	0	0	0	0	0	0.001121559	0	0
R17D-R18D-R19D	0	0.002754535	0.001689102	0	0.001056311	0	0	0	0	0.000559515	0	0	0	0	0	0	0	0.009353085	0	0	0	0	0	0	0	0.002712799	0	0.002737687	0	0	0	0	0	0	0.001326257	0	0	0	0	0.001181814	0	0	0	0	0	0.0013564	0.002682319	0	0
R19D	0	0	0	0	0	0	0	0	0	0	0.001520593	0	0	0	0.001554636	0	0	0.001554636	0	0	0	0.001584192	0	0	0	0.001578191	0	0.00318534	0	0	0	0	0	0	0.00617248	0	0	0	0	0.001375057	0	0	0	0	0	0	0	0	0
R1D	0	0	0.001362387	0	0	0	0	0	0	0	0.00105411	0	0	0.001009882	0.002155419	0	0	0.02047648	0	0.001057971	0	0	0	0	0	0	0	0.002208151	0	0	0	0	0	0	0.005348632	0	0.000934712	0	0	0	0	0.000842059	0.000435635	0.004466384	0	0	0	0	0
R1D-R2D-R3D	0	0	0.001369292	0	0	0.000738651	0	0	0	0	0	0	0	0.003044999	0	0	0	0.024912938	0	0.001063333	0	0	0	0	0	0.001099583	0	0.002219342	0	0	0	0	0	0	0.001075148	0	0	0	0	0	0	0.001692652	0.001751372	0.017207906	0	0	0	0	0
R21D-R22D-R23D	0	0	0	0	0	0	0	0	0	0.000494475	0	0	0	0	0	0.001180836	0	0.010627525	0	0	0	0	0	0.000976741	0	0.00479491	0	0.00338723	0	0	0	0	0	0.002082001	0	0	0	0	0	0.001044436	0	0	0	0	0	0	0.004741035	0	0
R22D	0	0	0.001664954	0	0	0	0	0	0	0.001103032	0	0	0	0	0	0	0	0.011853476	0	0	0	0	0	0.000544707	0	0.005348033	0	0.002158839	0	0	0	0	0	0.004644344	0.001307297	0	0	0	0	0	0	0	0	0	0	0.004011025	0.002643971	0	0
R23D	0	0	0	0	0	0	0	0	0	0	0	0	0	0.002643608	0.001410582	0	0	0.012695236	0	0	0	0	0	0	0.000572782	0.002863908	0	0.002890183	0	0	0	0	0	0	0	0	0	0	0	0.001247643	0	0	0	0	0.001345323	0.001431954	0.014158648	0	0
R2DM	0	0	0	0	0	0.0031872	0	0	0	0	0	0.001168442	0	0	0.001168442	0	0	0.005842208	0	0	0	0	0	0.000483244	0	0	0	0.003830488	0	0	0	0	0	0	0.009278292	0	0	0	0	0	0	0	0.000944622	0	0	0	0	0	0
R2DM-R3DM-R4DM	0	0	0.005458357	0	0	0	0	0	0	0.00045202	0	0	0	0	0	0	0	0.01727122	0	0	0	0	0	0	0	0.00328742	0	0.000884688	0	0	0	0	0	0	0.002142911	0	0	0	0	0	0	0	0.000436339	0	0	0.001095807	0	0	0
R2F-R3F-R4F	0	0	0.00185213	0	0	0	0	0	0	0	0	0	0	0.001372907	0.001465118	0	0	0.016116293	0	0	0	0	0	0	0	0	0	0.000600385	0	0	0	0	0	0	0.004362794	0	0	0	0	0.00129588	0	0	0	0	0	0	0	0	0
R3F	0	0	0.007193522	0	0	0	0	0	0	0	0	0	0	0	0	0	0	0.009958196	0.001301217	0	0	0	0	0	0	0	0	0.002331845	0	0	0	0	0	0	0.00847237	0	0	0	0	0	0	0	0	0	0.001356785	0	0	0	0
R5D-R6D-R7D	0	0	0.001428361	0	0	0	0	0	0	0.000946289	0.001105155	0	0	0	0	0	0	0.022597943	0.00103349	0	0	0	0	0	0	0	0	0.001852064	0	0	0	0	0	0	0.00897222	0	0	0.004325892	0	0	0	0.000882835	0.001826923	0.006243555	0	0	0	0	0
R6D	0	0	0.00270405	0	0	0	0	0	0.001046092	0	0	0	0	0.002004401	0	0.001069512	0	0.01818171	0.000978257	0.001049924	0	0	0	0	0	0	0	0.000876542	0	0	0	0	0	0	0.00106159	0	0	0	0	0	0	0.000835654	0.000432322	0.005171147	0.001020033	0	0	0.000439615	0
R6DM-R7DM-R8DM	0	0	0.002071999	0	0	0	0	0	0	0	0	0.003278088	0	0	0	0	0	0.081952202	0	0	0	0	0	0	0	0	0	0.005373258	0	0	0	0	0	0	0.004880709	0	0	0	0	0	0.005456693	0	0.001325079	0	0	0	0	0.000673717	0
R6F	0	0	0	0	0	0	0	0	0	0	0	0	0	0	0	0	0	0.005669266	0	0	0	0	0	0	0	0.001438791	0	0.001161593	0	0	0	0	0	0	0	0	0	0	0.001229258	0.008775201	0	0	0	0.000978971	0	0.011510329	0.046946622	0	0.002434877
R6F-R7F-R8F	0	0	0.002124793	0	0	0	0	0	0.001644	0.000703838	0	0.001680806	0	0	0	0	0	0.040339354	0	0	0	0	0	0	0	0	0	0.000688771	0	0	0	0	0	0.005927054	0.003336712	0	0	0	0	0.005946615	0	0	0	0	0	0.015356459	0.023619422	0.001381767	0.002887539
R7F	0	0	0.00461861	0	0	0	0	0	0	0	0	0	0	0.001711792	0	0	0	0.016440873	0	0	0	0	0	0	0	0.001854442	0	0.008234402	0	0	0	0	0	0.006441745	0.003626464	0	0	0	0	0	0	0	0	0	0	0	0.001833605	0	0
R8DM	0	0	0.004191571	0	0	0	0	0	0	0	0	0	0	0	0	0	0	0.041446506	0	0	0	0	0	0	0	0.001682979	0.001136334	0.003396839	0	0	0	0	0	0	0.004936739	0	0	0	0	0.005865433	0.004139502	0	0	0	0	0	0	0	0
R9DM	0	0	0	0	0	0.001167499	0	0	0	0.000716918	0.005023657	0	0	0.001604291	0	0	0.00169936	0.003424084	0	0	0	0	0	0	0	0.005213947	0	0.004209425	0	0	0	0	0	0	0	0	0	0	0	0	0.008549577	0	0	0	0	0	0	0	0
R9DM-R10DM-R11DM	0	0	0.00146206	0	0	0	0	0	0.001131229	0.000484307	0	0	0	0	0	0	0	0.005782774	0	0	0.000980876	0	0.000813535	0	0	0.009392628	0.001585456	0.00142182	0	0	0	0	0	0	0	0	0	0	0	0.002045919	0.004812992	0	0	0	0.001103049	0	0	0	0
Gene	APH(3')-IVA	ERMO	CATB7	UPPP	ARNC	AMPC	CFR	AMPC	UPPP	MACB	UPPP	UPPP	VGB	UPPP	UPPP	UPPP	UPPP	UPPP	UPPP	UPPP	CY96_28755	AADA1	CFNIH1_08415	MACB	ARNA	UPPP	MDTL	MACB	UPPP1	ARNC	ARNA	UPPP2	UPPP	BN949_01517	UPPP	VGB	PENP	FOSB	PENP	BN1047_01714	ARNC	ARNC	ARNA	AMPC	BACA	UPPP	BW38_01803	MACB	BES08_20160
Class	aminoglycoside	macrolide-lincosamide-streptogramin	chloramphenicol	bacitracin	polymyxin	beta_lactam	multidrug	beta_lactam	bacitracin	macrolide-lincosamide-streptogramin	bacitracin	bacitracin	macrolide-lincosamide-streptogramin	bacitracin	bacitracin	bacitracin	bacitracin	bacitracin	bacitracin	bacitracin	beta_lactam	aminoglycoside	beta_lactam	macrolide-lincosamide-streptogramin	polymyxin	bacitracin	multidrug	macrolide-lincosamide-streptogramin	bacitracin	polymyxin	polymyxin	bacitracin	bacitracin	aminoglycoside	bacitracin	macrolide-lincosamide-streptogramin	beta_lactam	fosfomycin	beta_lactam	beta_lactam	polymyxin	polymyxin	polymyxin	beta_lactam	bacitracin	bacitracin	aminoglycoside	macrolide-lincosamide-streptogramin	aminoglycoside
[truncated: 4,503 more columns]
