# Supplementary material for: Effects of Dairy Manure-Based Amendments and Soil Texture on Lettuce- and Radish-Associated Microbiota and Resistomes
Source: mSphere. 2019 May 8;4(3):e00239-19. doi: 10.1128/mSphere.00239-19 (PMC6506619; doi:10.1128/mSphere.00239-19)
Supplement: TABLE S8 [file mSphere.00239-19-st008.txt]

Database ID	Database	Name	Category
vir:66	ACLAME v0.4	putative integrase	Virus
vir:87	ACLAME v0.4	putative recombinase	Virus
vir:129	ACLAME v0.4	integrase	Virus
vir:210	ACLAME v0.4	integrase	Virus
vir:312	ACLAME v0.4	integrase Int	Virus
vir:446	ACLAME v0.4	putative integrase	Virus
vir:507	ACLAME v0.4	integrase	Virus
vir:518	ACLAME v0.4	site-specific recombinase	Virus
vir:703	ACLAME v0.4	integrase	Virus
vir:765	ACLAME v0.4	integrase	Virus
vir:919	ACLAME v0.4	integrase	Virus
vir:981	ACLAME v0.4	integrase	Virus
vir:1042	ACLAME v0.4	integrase	Virus
vir:1098	ACLAME v0.4	integrase	Virus
vir:1127	ACLAME v0.4	integrase	Virus
vir:1195	ACLAME v0.4	integrase	Virus
vir:1196	ACLAME v0.4	similar to phage phi 11 integrase	Virus
vir:1293	ACLAME v0.4	site-specific recombinase for integration and excision	Virus
vir:1375	ACLAME v0.4	integrase	Virus
vir:1399	ACLAME v0.4	putative integrase	Virus
vir:1423	ACLAME v0.4	putative recombinase	Virus
vir:1461	ACLAME v0.4	putative site-specific integrase	Virus
vir:1565	ACLAME v0.4	integrase	Virus
vir:1608	ACLAME v0.4	Integrase	Virus
vir:1909	ACLAME v0.4	integrase	Virus
vir:2448	ACLAME v0.4	integrase	Virus
vir:2644	ACLAME v0.4	integrase	Virus
vir:2706	ACLAME v0.4	putative integrase	Virus
vir:3001	ACLAME v0.4	integrase-like protein	Virus
vir:3182	ACLAME v0.4	putative site specific recombinase Int1	Virus
vir:3192	ACLAME v0.4	putative site specific recombinase Int2	Virus
vir:3245	ACLAME v0.4	integrase	Virus
vir:3390	ACLAME v0.4	integrase	Virus
vir:3493	ACLAME v0.4	integrase	Virus
vir:3724	ACLAME v0.4	integrase	Virus
vir:3766	ACLAME v0.4	integrase	Virus
vir:3803	ACLAME v0.4	integrase	Virus
vir:3885	ACLAME v0.4	integrase	Virus
vir:3927	ACLAME v0.4	putative integrase	Virus
vir:4016	ACLAME v0.4	integrase	Virus
vir:4114	ACLAME v0.4	integrase	Virus
vir:4178	ACLAME v0.4	putative integrase	Virus
vir:4311	ACLAME v0.4	putative integrase Int	Virus
vir:4368	ACLAME v0.4	integrase	Virus
vir:4436	ACLAME v0.4	putative integrase	Virus
vir:4478	ACLAME v0.4	Integrase protein	Virus
vir:4532	ACLAME v0.4	integrase	Virus
vir:4622	ACLAME v0.4	integrase	Virus
vir:4657	ACLAME v0.4	integrase	Virus
vir:4750	ACLAME v0.4	integrase	Virus
vir:5017	ACLAME v0.4	integrase	Virus
vir:5043	ACLAME v0.4	putative integrase	Virus
vir:5096	ACLAME v0.4	Probable site-specific integrase	Virus
vir:6176	ACLAME v0.4	Site-specific recombinase	Virus
vir:6290	ACLAME v0.4	integrase	Virus
vir:7344	ACLAME v0.4	integrase	Virus
vir:9276	ACLAME v0.4	integrase	Virus
vir:9329	ACLAME v0.4	integrase	Virus
vir:9378	ACLAME v0.4	integrase	Virus
vir:9470	ACLAME v0.4	integrase	Virus
vir:9611	ACLAME v0.4	putative integrase	Virus
vir:9634	ACLAME v0.4	site-specific recombinase	Virus
vir:9667	ACLAME v0.4	putative integrase	Virus
vir:9727	ACLAME v0.4	putative integrase	Virus
vir:9738	ACLAME v0.4	putative recombinase	Virus
vir:9779	ACLAME v0.4	putative integrase	Virus
vir:9843	ACLAME v0.4	putative phage integrase	Virus
vir:9898	ACLAME v0.4	putative integrase	Virus
plasmid:10481	ACLAME v0.4	invertase/recombinase-like protein	Plasmid
plasmid:10494	ACLAME v0.4	invertase/recombinase like protein	Plasmid
plasmid:10530	ACLAME v0.4	site-specific recombinase	Plasmid
plasmid:11739	ACLAME v0.4	phage-related integrase	Plasmid
plasmid:11765	ACLAME v0.4	recombinase	Plasmid
plasmid:12470	ACLAME v0.4	integrase protein	Plasmid
plasmid:12898	ACLAME v0.4	integrase/recombinase, putative	Plasmid
plasmid:12913	ACLAME v0.4	integrase/recombinase, phage integrase family	Plasmid
plasmid:13023	ACLAME v0.4	site-specific recombinase	Plasmid
plasmid:13096	ACLAME v0.4	putative integrase-recombinase	Plasmid
plasmid:13121	ACLAME v0.4	recombinase	Plasmid
plasmid:14196	ACLAME v0.4	virulence plasmid integrase pGP7-D	Plasmid
plasmid:14197	ACLAME v0.4	virulence plasmid integrase pGP8-D	Plasmid
plasmid:14204	ACLAME v0.4	virulence plasmid integrase pGP7-D	Plasmid
plasmid:14205	ACLAME v0.4	virulence plasmid integrase pGP8-D	Plasmid
plasmid:14302	ACLAME v0.4	putative transposase	Plasmid
plasmid:14308	ACLAME v0.4	class I integron integrase	Plasmid
plasmid:14415	ACLAME v0.4	Site-Specific Recombinase, Xerd	Plasmid
plasmid:14624	ACLAME v0.4	integrase/recombinase	Plasmid
plasmid:14730	ACLAME v0.4	DNA recombinase homolog Pin	Plasmid
plasmid:14813	ACLAME v0.4	DNA integrase IntI1	Plasmid
plasmid:15045	ACLAME v0.4	integrase/recombinase, phage integrase family	Plasmid
plasmid:15049	ACLAME v0.4	site specific recombinase, phage integrase family	Plasmid
plasmid:15183	ACLAME v0.4	integrase/recombinase XerD, putative	Plasmid
plasmid:15240	ACLAME v0.4	integrase/recombinase XerD, putative	Plasmid
plasmid:15433	ACLAME v0.4	recombinase	Plasmid
plasmid:15556	ACLAME v0.4	site-specific recombinase, resolvase family	Plasmid
plasmid:15573	ACLAME v0.4	site-specific recombinase, resolvase family	Plasmid
plasmid:15638	ACLAME v0.4	site-specific recombinase, resolvase family	Plasmid
plasmid:15649	ACLAME v0.4	putative recombinase sin	Plasmid
plasmid:15711	ACLAME v0.4	putative integrase	Plasmid
plasmid:15890	ACLAME v0.4	site-specific recombinase	Plasmid
plasmid:16102	ACLAME v0.4	recombinase	Plasmid
plasmid:16258	ACLAME v0.4	resolvase/integrase-like protein	Plasmid
plasmid:16292	ACLAME v0.4	resolvase/integrase-like protein	Plasmid
plasmid:16972	ACLAME v0.4	integrase	Plasmid
plasmid:16991	ACLAME v0.4	recombinase	Plasmid
plasmid:17031	ACLAME v0.4	recombinase	Plasmid
plasmid:17037	ACLAME v0.4	putative integrase/recombinase	Plasmid
plasmid:17060	ACLAME v0.4	integrase/recombinase	Plasmid
plasmid:17134	ACLAME v0.4	putative integrase	Plasmid
plasmid:17404	ACLAME v0.4	putative tyrosine family DNA recombinase	Plasmid
plasmid:17526	ACLAME v0.4	resolvase/INTEGRASE	Plasmid
plasmid:17719	ACLAME v0.4	invertase/recombinase like protein	Plasmid
plasmid:17765	ACLAME v0.4	INTEGRASE/RECOMBINASE	Plasmid
plasmid:17766	ACLAME v0.4	INTEGRASE/RECOMBINASE	Plasmid
plasmid:17767	ACLAME v0.4	INTEGRASE/RECOMBINASE	Plasmid
plasmid:17771	ACLAME v0.4	INTEGRASE/RECOMBINASE	Plasmid
plasmid:17772	ACLAME v0.4	INTEGRASE/RECOMBINASE	Plasmid
plasmid:17773	ACLAME v0.4	INTEGRASE/RECOMBINASE	Plasmid
plasmid:17774	ACLAME v0.4	INTEGRASE/RECOMBINASE	Plasmid
plasmid:17795	ACLAME v0.4	putative integrase	Plasmid
plasmid:17872	ACLAME v0.4	recombinase homolog	Plasmid
plasmid:17948	ACLAME v0.4	yld, resembles DNA integrases; possible role in plasmid maitenance	Plasmid
plasmid:18276	ACLAME v0.4	putative serine recombinase	Plasmid
plasmid:18325	ACLAME v0.4	integrase-recombinase protein	Plasmid
plasmid:18506	ACLAME v0.4	integrase/recombinase	Plasmid
plasmid:18614	ACLAME v0.4	integrase-recombinase protein	Plasmid
plasmid:18671	ACLAME v0.4	integrase-recombinase protein	Plasmid
plasmid:18767	ACLAME v0.4	integrase/recombinase	Plasmid
plasmid:18894	ACLAME v0.4	integrase/recombinase	Plasmid
plasmid:19119	ACLAME v0.4	putative phage type integrase/recombinase	Plasmid
plasmid:19284	ACLAME v0.4	lambda-integrase like protein	Plasmid
plasmid:19317	ACLAME v0.4	tyrosine recombinase	Plasmid
plasmid:19483	ACLAME v0.4	shufflon-specific recombinase	Plasmid
plasmid:19538	ACLAME v0.4	site-specific recombinase	Plasmid
plasmid:19550	ACLAME v0.4	site-specific recombinase	Plasmid
plasmid:19635	ACLAME v0.4	integrase	Plasmid
plasmid:19762	ACLAME v0.4	tyrosine family DNA recombinase OrfA	Plasmid
plasmid:20470	ACLAME v0.4	putative integrase	Plasmid
plasmid:20599	ACLAME v0.4	cointegrase	Plasmid
plasmid:20600	ACLAME v0.4	cointegrase	Plasmid
plasmid:20623	ACLAME v0.4	integrase	Plasmid
plasmid:20843	ACLAME v0.4	putative integrase	Plasmid
plasmid:20948	ACLAME v0.4	site-specific recombinase, phage integrase family	Plasmid
plasmid:21104	ACLAME v0.4	tyrosine recombinase	Plasmid
plasmid:21916	ACLAME v0.4	PUTATIVE INTEGRASE/RECOMBINASE PROTEIN	Plasmid
plasmid:22116	ACLAME v0.4	PROBABLE INTEGRASE/RECOMBINASE PROTEIN	Plasmid
plasmid:22785	ACLAME v0.4	putative integrase protein	Plasmid
plasmid:23858	ACLAME v0.4	putative DNA integrase/recombinase	Plasmid
plasmid:23859	ACLAME v0.4	putative DNA integrase/recombinase	Plasmid
plasmid:24194	ACLAME v0.4	putative recombinase	Plasmid
plasmid:24219	ACLAME v0.4	putative integrase	Plasmid
plasmid:24333	ACLAME v0.4	putative recombinase	Plasmid
plasmid:24846	ACLAME v0.4	putative integrase protein	Plasmid
plasmid:24848	ACLAME v0.4	putative integrase protein	Plasmid
plasmid:25003	ACLAME v0.4	site-specific recombinase, resolvase family	Plasmid
plasmid:25020	ACLAME v0.4	site-specific recombinase, phage integrase family	Plasmid
plasmid:25021	ACLAME v0.4	site-specific recombinase, phage integrase family	Plasmid
plasmid:25051	ACLAME v0.4	site-specific recombinase, resolvase family	Plasmid
plasmid:25057	ACLAME v0.4	site-specific recombinase, resolvase family	Plasmid
plasmid:25126	ACLAME v0.4	site-specific recombinase, resolvase family	Plasmid
plasmid:26118	ACLAME v0.4	putative site-specific recombinase	Plasmid
plasmid:26577	ACLAME v0.4	putative integrase/recombinase	Plasmid
plasmid:26578	ACLAME v0.4	putative integrase/recombinase	Plasmid
plasmid:26579	ACLAME v0.4	putative integrase/recombinase	Plasmid
plasmid:26875	ACLAME v0.4	putative integrase/recombinase	Plasmid
plasmid:26876	ACLAME v0.4	putative integrase/recombinase	Plasmid
plasmid:26877	ACLAME v0.4	putative integrase/recombinase	Plasmid
plasmid:26911	ACLAME v0.4	possible integrase-like protein	Plasmid
plasmid:28848	ACLAME v0.4	recombinase Sin	Plasmid
plasmid:28910	ACLAME v0.4	recombinase	Plasmid
plasmid:28911	ACLAME v0.4	resolvase/integrase	Plasmid
plasmid:28919	ACLAME v0.4	recombinase	Plasmid
plasmid:28948	ACLAME v0.4	putative integrase/recombinase	Plasmid
plasmid:28952	ACLAME v0.4	putative recombinase/mobilization protein	Plasmid
plasmid:28959	ACLAME v0.4	putative recombinase/mobilization protein	Plasmid
plasmid:28960	ACLAME v0.4	putative recombinase/mobilization protein	Plasmid
plasmid:29146	ACLAME v0.4	putative dna integrase/recombinase	Plasmid
plasmid:29147	ACLAME v0.4	putative dna integrase/recombinase	Plasmid
plasmid:29318	ACLAME v0.4	putative integrase/recombinase	Plasmid
plasmid:29466	ACLAME v0.4	putative dna integrase/recombinase	Plasmid
plasmid:29467	ACLAME v0.4	putative dna integrase/recombinase	Plasmid
plasmid:29490	ACLAME v0.4	putative integrase/recombinase	Plasmid
plasmid:30081	ACLAME v0.4	DNA integrase	Plasmid
plasmid:30223	ACLAME v0.4	putative site-specific recombinase	Plasmid
plasmid:30241	ACLAME v0.4	invertase/recombinase like protein	Plasmid
plasmid:30286	ACLAME v0.4	integrase-like protein	Plasmid
plasmid:30338	ACLAME v0.4	invertase recombinase-like protein	Plasmid
plasmid:30377	ACLAME v0.4	recombinase	Plasmid
plasmid:30811	ACLAME v0.4	putative recombinase	Plasmid
plasmid:30901	ACLAME v0.4	RecA-like recombinase	Plasmid
plasmid:31118	ACLAME v0.4	putative RecA-like recombinase	Plasmid
vir:64824	ACLAME v0.4	putative integrase	Virus
vir:77653	ACLAME v0.4	putative integrase	Virus
vir:77989	ACLAME v0.4	XerD-like integrase	Virus
vir:78102	ACLAME v0.4	probable phage-family integrase	Virus
vir:78250	ACLAME v0.4	Putative integrase	Virus
vir:78473	ACLAME v0.4	Putative integrase	Virus
vir:78674	ACLAME v0.4	integrase	Virus
vir:78709	ACLAME v0.4	integrase	Virus
vir:78772	ACLAME v0.4	putative integrase	Virus
vir:78982	ACLAME v0.4	putative integrase	Virus
vir:79137	ACLAME v0.4	site-specific recombinase	Virus
vir:79166	ACLAME v0.4	gp10, site-specific recombinase, phage integrase family	Virus
vir:79492	ACLAME v0.4	phage XerD-like integrase	Virus
vir:79543	ACLAME v0.4	Phage integrase	Virus
vir:79996	ACLAME v0.4	integrase	Virus
vir:80769	ACLAME v0.4	putative recombinase A	Virus
vir:81097	ACLAME v0.4	integrase	Virus
vir:81166	ACLAME v0.4	putative recombinase	Virus
vir:93539	ACLAME v0.4	putative integrase	Virus
vir:94669	ACLAME v0.4	integrase	Virus
vir:94745	ACLAME v0.4	integrase	Virus
vir:94954	ACLAME v0.4	possible integrase	Virus
vir:95349	ACLAME v0.4	putative integrase	Virus
vir:95509	ACLAME v0.4	Integrase	Virus
vir:95798	ACLAME v0.4	integrase	Virus
vir:98374	ACLAME v0.4	phage integrase	Virus
vir:98422	ACLAME v0.4	integrase	Virus
vir:98493	ACLAME v0.4	integrase	Virus
vir:98616	ACLAME v0.4	probable site-specific tyrosine recombinase xerc_like	Virus
vir:98623	ACLAME v0.4	putative integrase	Virus
vir:98710	ACLAME v0.4	recA recombinase	Virus
vir:98789	ACLAME v0.4	putative site-specific integrase-resolvase	Virus
vir:98903	ACLAME v0.4	integrase	Virus
vir:99532	ACLAME v0.4	putative integrase	Virus
vir:99735	ACLAME v0.4	integrase	Virus
vir:100037	ACLAME v0.4	phage-related integrase	Virus
vir:100193	ACLAME v0.4	putative integrase	Virus
vir:100308	ACLAME v0.4	integrase	Virus
vir:100740	ACLAME v0.4	recombinase A	Virus
vir:101293	ACLAME v0.4	integrase	Virus
vir:102052	ACLAME v0.4	site-specific serine recombinase	Virus
vir:102326	ACLAME v0.4	putative integrase	Virus
vir:102634	ACLAME v0.4	integrase	Virus
vir:102776	ACLAME v0.4	RecA/RadA recombinase	Virus
vir:102891	ACLAME v0.4	site-specific recombinase	Virus
vir:102910	ACLAME v0.4	integrase	Virus
vir:103567	ACLAME v0.4	recombinase endonuclease VII	Virus
vir:103653	ACLAME v0.4	RecA-like recombinase protein	Virus
vir:103797	ACLAME v0.4	putative integrase protein	Virus
vir:103937	ACLAME v0.4	integrase	Virus
vir:103975	ACLAME v0.4	prophage integrase	Virus
vir:104430	ACLAME v0.4	integrase	Virus
vir:105026	ACLAME v0.4	putative site-specific recombinase	Virus
vir:105231	ACLAME v0.4	XerC/D family recombinase	Virus
vir:105302	ACLAME v0.4	putative site-specific recombinase	Virus
vir:105499	ACLAME v0.4	integrase	Virus
vir:105517	ACLAME v0.4	putative phage integrase	Virus
vir:105597	ACLAME v0.4	integrase	Virus
vir:105896	ACLAME v0.4	integrase	Virus
vir:106555	ACLAME v0.4	putative integrase	Virus
vir:107110	ACLAME v0.4	putative site-specifc recombinase	Virus
vir:107584	ACLAME v0.4	site-specific recombinase	Virus
vir:107800	ACLAME v0.4	integrase	Virus
vir:108262	ACLAME v0.4	integrase	Virus
plasmid:109094	ACLAME v0.4	integrase	Plasmid
plasmid:109507	ACLAME v0.4	site-specific recombinase, phage integrase family	Plasmid
plasmid:109520	ACLAME v0.4	putative integrase	Plasmid
plasmid:109534	ACLAME v0.4	tyrosine recombinase domain protein	Plasmid
plasmid:109543	ACLAME v0.4	putative integrase	Plasmid
plasmid:109570	ACLAME v0.4	putative site-specific recombinase	Plasmid
plasmid:109632	ACLAME v0.4	integrase/recombinase	Plasmid
plasmid:109661	ACLAME v0.4	Site-specific recombinase and resolvase superfamily protein	Plasmid
plasmid:109694	ACLAME v0.4	Integrase, catalytic region	Plasmid
plasmid:109709	ACLAME v0.4	phage integrase family protein	Plasmid
plasmid:109717	ACLAME v0.4	phage integrase family protein	Plasmid
plasmid:109815	ACLAME v0.4	Integrase, catalytic region	Plasmid
plasmid:109842	ACLAME v0.4	Integrase, catalytic region	Plasmid
plasmid:109848	ACLAME v0.4	Integrase, catalytic region	Plasmid
plasmid:109941	ACLAME v0.4	Integrase, catalytic region	Plasmid
plasmid:110124	ACLAME v0.4	Integrase catalytic region	Plasmid
plasmid:110126	ACLAME v0.4	Integrase catalytic region	Plasmid
plasmid:110165	ACLAME v0.4	phage integrase family protein	Plasmid
plasmid:110166	ACLAME v0.4	phage integrase family protein	Plasmid
plasmid:110210	ACLAME v0.4	Integrase catalytic region	Plasmid
plasmid:110223	ACLAME v0.4	Integrase catalytic region	Plasmid
plasmid:110242	ACLAME v0.4	putative integrase/recombinase	Plasmid
plasmid:110315	ACLAME v0.4	virulence plasmid integrase pGP7-D	Plasmid
plasmid:110322	ACLAME v0.4	virulence plasmid integrase pGP8-D	Plasmid
plasmid:110348	ACLAME v0.4	site-specific recombinase	Plasmid
plasmid:110362	ACLAME v0.4	recombinase	Plasmid
plasmid:110376	ACLAME v0.4	integrase	Plasmid
plasmid:110378	ACLAME v0.4	integrase	Plasmid
plasmid:110479	ACLAME v0.4	phage integrase	Plasmid
plasmid:110504	ACLAME v0.4	Integrase, catalytic region	Plasmid
plasmid:110565	ACLAME v0.4	phage integrase domain protein SAM domain protein	Plasmid
plasmid:110605	ACLAME v0.4	Integrase, catalytic region	Plasmid
plasmid:110608	ACLAME v0.4	Integrase, catalytic region	Plasmid
plasmid:110627	ACLAME v0.4	phage integrase family protein	Plasmid
plasmid:110641	ACLAME v0.4	Integrase, catalytic region	Plasmid
plasmid:110681	ACLAME v0.4	Integrase, catalytic region	Plasmid
plasmid:110816	ACLAME v0.4	putative integrase	Plasmid
plasmid:110903	ACLAME v0.4	phage integrase	Plasmid
plasmid:111010	ACLAME v0.4	Integrase, catalytic region	Plasmid
plasmid:111015	ACLAME v0.4	phage integrase	Plasmid
plasmid:111074	ACLAME v0.4	phage integrase	Plasmid
plasmid:111110	ACLAME v0.4	possible integrase/recombinase	Plasmid
plasmid:111172	ACLAME v0.4	possible serine recombinase	Plasmid
plasmid:111181	ACLAME v0.4	possible serine recombinase	Plasmid
plasmid:111217	ACLAME v0.4	possible integrase	Plasmid
plasmid:111372	ACLAME v0.4	probable integrase/recombinase	Plasmid
plasmid:111572	ACLAME v0.4	probable integrase/recombinase	Plasmid
plasmid:111573	ACLAME v0.4	probable integrase/recombinase	Plasmid
plasmid:111574	ACLAME v0.4	probable integrase/recombinase	Plasmid
plasmid:111613	ACLAME v0.4	site-specific DNA recombinase/resolvase	Plasmid
plasmid:111629	ACLAME v0.4	probable transposase/integrase	Plasmid
plasmid:111694	ACLAME v0.4	probable integrase	Plasmid
plasmid:111808	ACLAME v0.4	possible site-specific recombinase, phage integrase family	Plasmid
plasmid:111939	ACLAME v0.4	probable integrase/recombinase	Plasmid
plasmid:112296	ACLAME v0.4	hypothetical Integrase/recombinase xerD	Plasmid
plasmid:112306	ACLAME v0.4	hypothetical Integrase/recombinase E2 protein	Plasmid
plasmid:112319	ACLAME v0.4	hypothetical integrase protein	Plasmid
plasmid:112393	ACLAME v0.4	phage integrase family protein	Plasmid
plasmid:112664	ACLAME v0.4	site-specific recombinase	Plasmid
plasmid:113124	ACLAME v0.4	phage integrase family protein	Plasmid
plasmid:113125	ACLAME v0.4	phage integrase family protein	Plasmid
plasmid:113126	ACLAME v0.4	phage integrase family protein	Plasmid
plasmid:113149	ACLAME v0.4	phage integrase family protein	Plasmid
plasmid:113342	ACLAME v0.4	Integrase catalytic region	Plasmid
plasmid:113432	ACLAME v0.4	Integrase catalytic region	Plasmid
plasmid:113718	ACLAME v0.4	Integrase catalytic region	Plasmid
plasmid:113843	ACLAME v0.4	Integrase catalytic region	Plasmid
plasmid:113919	ACLAME v0.4	phage integrase family protein	Plasmid
plasmid:113958	ACLAME v0.4	Integrase catalytic region	Plasmid
plasmid:114309	ACLAME v0.4	phage integrase	Plasmid
plasmid:114658	ACLAME v0.4	Phage integrase	Plasmid
plasmid:114672	ACLAME v0.4	Integrase, catalytic region	Plasmid
plasmid:114738	ACLAME v0.4	Phage integrase	Plasmid
plasmid:114798	ACLAME v0.4	Phage integrase	Plasmid
plasmid:114812	ACLAME v0.4	Integrase, catalytic region	Plasmid
plasmid:115016	ACLAME v0.4	phage integrase family protein	Plasmid
plasmid:115074	ACLAME v0.4	integrase	Plasmid
plasmid:115519	ACLAME v0.4	putative recombinase	Plasmid
plasmid:115783	ACLAME v0.4	Site-specific recombinase, DNA invertase Pin related protein	Plasmid
plasmid:115809	ACLAME v0.4	site-specific recombinase	Plasmid
plasmid:115836	ACLAME v0.4	Integrase, catalytic domain	Plasmid
plasmid:115856	ACLAME v0.4	putative integrase	Plasmid
plasmid:115877	ACLAME v0.4	IntI1 DNA integrase	Plasmid
plasmid:115915	ACLAME v0.4	invertase/recombinase	Plasmid
plasmid:116041	ACLAME v0.4	phage integrase family protein	Plasmid
plasmid:116072	ACLAME v0.4	Site-specific recombinase	Plasmid
plasmid:116088	ACLAME v0.4	putative integrase-like protein	Plasmid
plasmid:116473	ACLAME v0.4	integrase TnpI	Plasmid
plasmid:116867	ACLAME v0.4	Integrase, catalytic region	Plasmid
plasmid:116878	ACLAME v0.4	phage integrase family protein	Plasmid
plasmid:116888	ACLAME v0.4	Integrase, catalytic region	Plasmid
plasmid:116949	ACLAME v0.4	phage integrase domain protein SAM domain protein	Plasmid
plasmid:116963	ACLAME v0.4	Integrase, catalytic region	Plasmid
plasmid:117319	ACLAME v0.4	Integrase-like protein	Plasmid
plasmid:117358	ACLAME v0.4	putative recombinase	Plasmid
plasmid:117509	ACLAME v0.4	phage integrase-like SAM-like	Plasmid
plasmid:117568	ACLAME v0.4	phage integrase-like SAM-like	Plasmid
plasmid:117569	ACLAME v0.4	phage integrase	Plasmid
plasmid:117570	ACLAME v0.4	phage integrase	Plasmid
plasmid:117576	ACLAME v0.4	Integrase, catalytic region	Plasmid
plasmid:117598	ACLAME v0.4	Integrase, catalytic region	Plasmid
plasmid:117636	ACLAME v0.4	phage integrase	Plasmid
plasmid:117651	ACLAME v0.4	Integrase, catalytic region	Plasmid
plasmid:117693	ACLAME v0.4	integrase	Plasmid
plasmid:117698	ACLAME v0.4	resolvase family recombinase	Plasmid
plasmid:117726	ACLAME v0.4	integrase/recombinase	Plasmid
plasmid:117894	ACLAME v0.4	Integrase, catalytic region	Plasmid
plasmid:117961	ACLAME v0.4	Recombinase	Plasmid
plasmid:117966	ACLAME v0.4	phage integrase	Plasmid
plasmid:117967	ACLAME v0.4	phage integrase	Plasmid
plasmid:117971	ACLAME v0.4	Integrase, catalytic region	Plasmid
plasmid:117976	ACLAME v0.4	Integrase, catalytic region	Plasmid
plasmid:117978	ACLAME v0.4	Integrase, catalytic region	Plasmid
plasmid:117992	ACLAME v0.4	Integrase, catalytic region	Plasmid
plasmid:117995	ACLAME v0.4	Integrase, catalytic region	Plasmid
plasmid:118036	ACLAME v0.4	Integrase, catalytic region	Plasmid
plasmid:118217	ACLAME v0.4	recombinase	Plasmid
plasmid:118241	ACLAME v0.4	integrase	Plasmid
plasmid:118295	ACLAME v0.4	phage integrase	Plasmid
plasmid:118327	ACLAME v0.4	phage integrase	Plasmid
plasmid:118373	ACLAME v0.4	phage integrase-like SAM-like	Plasmid
plasmid:118392	ACLAME v0.4	Integrase, catalytic region	Plasmid
plasmid:118472	ACLAME v0.4	Integrase, catalytic region	Plasmid
plasmid:118479	ACLAME v0.4	phage integrase-like SAM-like	Plasmid
plasmid:118481	ACLAME v0.4	phage integrase	Plasmid
plasmid:118521	ACLAME v0.4	Integrase, catalytic region	Plasmid
plasmid:118528	ACLAME v0.4	Integrase, catalytic region	Plasmid
plasmid:118537	ACLAME v0.4	Integrase, catalytic region	Plasmid
plasmid:118798	ACLAME v0.4	phage integrase	Plasmid
plasmid:118884	ACLAME v0.4	phage integrase	Plasmid
plasmid:119241	ACLAME v0.4	integrase IntI1 for transposon Tn21	Plasmid
plasmid:119263	ACLAME v0.4	integrase/recombinase	Plasmid
plasmid:119693	ACLAME v0.4	site-specific recombinase	Plasmid
plasmid:120383	ACLAME v0.4	putative insertion sequence/recombinase/resolvase	Plasmid
plasmid:120649	ACLAME v0.4	Site-specific recombinase, DNA invertase Pin related protein	Plasmid
plasmid:120669	ACLAME v0.4	Integrase	Plasmid
plasmid:120716	ACLAME v0.4	site-specific recombinase, resolvase family, truncation	Plasmid
plasmid:120775	ACLAME v0.4	shufflon-specific DNA recombinase	Plasmid
plasmid:120793	ACLAME v0.4	putative integrase family protein	Plasmid
plasmid:120830	ACLAME v0.4	putative integrase	Plasmid
plasmid:120849	ACLAME v0.4	Integrase catalytic region	Plasmid
plasmid:120879	ACLAME v0.4	Integrase catalytic region	Plasmid
plasmid:120949	ACLAME v0.4	integrase, catalytic region	Plasmid
plasmid:120956	ACLAME v0.4	Integrase catalytic region	Plasmid
plasmid:120961	ACLAME v0.4	Integrase catalytic region	Plasmid
plasmid:120994	ACLAME v0.4	phage integrase family protein	Plasmid
plasmid:120999	ACLAME v0.4	Integrase catalytic region	Plasmid
plasmid:121052	ACLAME v0.4	Integrase, catalytic region	Plasmid
plasmid:121101	ACLAME v0.4	Integrase, catalytic region	Plasmid
plasmid:121146	ACLAME v0.4	Phage integrase	Plasmid
plasmid:121374	ACLAME v0.4	integrase	Plasmid
plasmid:121431	ACLAME v0.4	Site-specific recombinase	Plasmid
plasmid:121652	ACLAME v0.4	tyrosine recombinase XerD	Plasmid
plasmid:121653	ACLAME v0.4	site-specific recombinase, phage integrase family, truncation	Plasmid
plasmid:122085	ACLAME v0.4	phage integrase family protein	Plasmid
plasmid:122128	ACLAME v0.4	integrase/recombinase, phage integrase family protein	Plasmid
plasmid:122208	ACLAME v0.4	integrase/recombinase, putative	Plasmid
plasmid:122377	ACLAME v0.4	putative recombinase	Plasmid
plasmid:122404	ACLAME v0.4	plasmid recombinase	Plasmid
plasmid:122415	ACLAME v0.4	Integrase, catalytic region	Plasmid
plasmid:122439	ACLAME v0.4	site-specific recombinase, phage integrase family, (pxo1-18)	Plasmid
plasmid:122692	ACLAME v0.4	putative integrase/recombinase	Plasmid
plasmid:123031	ACLAME v0.4	integrase	Plasmid
plasmid:123089	ACLAME v0.4	integrase-recombinase protein	Plasmid
plasmid:123128	ACLAME v0.4	tyrosine recombinase	Plasmid
plasmid:123152	ACLAME v0.4	integrase-recombinase	Plasmid
plasmid:123237	ACLAME v0.4	truncated hypothetical recombinase	Plasmid
plasmid:123238	ACLAME v0.4	truncated hypothetical recombinase	Plasmid
plasmid:123239	ACLAME v0.4	phage integrase	Plasmid
plasmid:123326	ACLAME v0.4	site-specific integrase	Plasmid
plasmid:123377	ACLAME v0.4	Integrase	Plasmid
plasmid:123449	ACLAME v0.4	Integrase, catalytic region	Plasmid
plasmid:123453	ACLAME v0.4	phage integrase family protein	Plasmid
plasmid:123570	ACLAME v0.4	phage integrase	Plasmid
plasmid:123655	ACLAME v0.4	Integrase, catalytic region	Plasmid
plasmid:123665	ACLAME v0.4	Integrase, catalytic region	Plasmid
plasmid:123667	ACLAME v0.4	phage integrase	Plasmid
plasmid:123721	ACLAME v0.4	Integrase, catalytic region	Plasmid
plasmid:123739	ACLAME v0.4	Integrase, catalytic region	Plasmid
plasmid:123868	ACLAME v0.4	Integrase, catalytic region	Plasmid
plasmid:123880	ACLAME v0.4	site-specific recombinase, resolvase family	Plasmid
plasmid:124050	ACLAME v0.4	putative integrase/recombinase	Plasmid
plasmid:124112	ACLAME v0.4	putative integrase/recombinase protein	Plasmid
plasmid:124116	ACLAME v0.4	putative phage integrase/recombinase	Plasmid
plasmid:124117	ACLAME v0.4	putative phage integrase/recombinase	Plasmid
plasmid:124118	ACLAME v0.4	putative phage integrase/recombinase	Plasmid
plasmid:124459	ACLAME v0.4	putative integrase/recombinase protein	Plasmid
plasmid:124762	ACLAME v0.4	putative integrase/recombinase	Plasmid
plasmid:124819	ACLAME v0.4	putative integrase/recombinase	Plasmid
plasmid:124843	ACLAME v0.4	putative integrase/recombinase protein	Plasmid
plasmid:124898	ACLAME v0.4	putative integrase/recombinase	Plasmid
plasmid:124922	ACLAME v0.4	putative site-specific recombinase	Plasmid
plasmid:125017	ACLAME v0.4	putative recombinase	Plasmid
plasmid:125028	ACLAME v0.4	putative recombinase	Plasmid
plasmid:125046	ACLAME v0.4	putative recombinase	Plasmid
plasmid:125164	ACLAME v0.4	Phage integrase	Plasmid
plasmid:125303	ACLAME v0.4	Tn21 integrase	Plasmid
plasmid:125439	ACLAME v0.4	Site-specific recombinase and resolvase superfamily	Plasmid
plasmid:126261	ACLAME v0.4	phage integrase/recombinase xerD	Plasmid
plasmid:126292	ACLAME v0.4	Phage integrase	Plasmid
plasmid:126367	ACLAME v0.4	recombinase	Plasmid
plasmid:126444	ACLAME v0.4	Integrase, catalytic region	Plasmid
plasmid:126534	ACLAME v0.4	Integrase, catalytic region	Plasmid
plasmid:126539	ACLAME v0.4	phage integrase family protein	Plasmid
plasmid:126544	ACLAME v0.4	phage integrase family protein	Plasmid
plasmid:126550	ACLAME v0.4	phage integrase family protein	Plasmid
plasmid:126772	ACLAME v0.4	Integrase	Plasmid
plasmid:126789	ACLAME v0.4	Site-specific recombinases	Plasmid
plasmid:126817	ACLAME v0.4	putative site-specific recombinase/integrase	Plasmid
plasmid:126870	ACLAME v0.4	integrase protein	Plasmid
plasmid:126933	ACLAME v0.4	phage integrase family protein	Plasmid
plasmid:126984	ACLAME v0.4	phage integrase family protein	Plasmid
plasmid:127123	ACLAME v0.4	Putative integrase/recombinase Xer	Plasmid
plasmid:127261	ACLAME v0.4	phage integrase	Plasmid
plasmid:127362	ACLAME v0.4	putative phage integrase	Plasmid
plasmid:127579	ACLAME v0.4	putative site-specific recombinase	Plasmid
plasmid:127585	ACLAME v0.4	putative site-specific recombinase	Plasmid
plasmid:127592	ACLAME v0.4	putative site-specific recombinase	Plasmid
plasmid:127872	ACLAME v0.4	possible integrase fragment	Plasmid
plasmid:127905	ACLAME v0.4	possible site-specific recombinase	Plasmid
plasmid:127957	ACLAME v0.4	integrase/recombinase	Plasmid
plasmid:128000	ACLAME v0.4	Integrase, catalytic region	Plasmid
plasmid:128065	ACLAME v0.4	phage integrase family protein	Plasmid
plasmid:128075	ACLAME v0.4	phage integrase family protein	Plasmid
plasmid:128133	ACLAME v0.4	Integrase, catalytic region	Plasmid
plasmid:128135	ACLAME v0.4	phage integrase family protein	Plasmid
plasmid:128141	ACLAME v0.4	Integrase, catalytic region	Plasmid
plasmid:128148	ACLAME v0.4	Integrase, catalytic region	Plasmid
plasmid:128288	ACLAME v0.4	phage integrase	Plasmid
plasmid:128733	ACLAME v0.4	similar to integrase/recombinase	Plasmid
plasmid:128828	ACLAME v0.4	phage integrase family protein	Plasmid
plasmid:128831	ACLAME v0.4	Integrase, catalytic region	Plasmid
plasmid:128884	ACLAME v0.4	Integrase, catalytic region	Plasmid
plasmid:128889	ACLAME v0.4	Integrase, catalytic region	Plasmid
plasmid:128894	ACLAME v0.4	phage integrase family protein	Plasmid
plasmid:128897	ACLAME v0.4	phage integrase family protein	Plasmid
plasmid:128909	ACLAME v0.4	phage integrase family protein	Plasmid
plasmid:128910	ACLAME v0.4	phage integrase family protein	Plasmid
plasmid:128915	ACLAME v0.4	Integrase, catalytic region	Plasmid
plasmid:128919	ACLAME v0.4	phage integrase family protein	Plasmid
plasmid:128920	ACLAME v0.4	phage integrase family protein	Plasmid
plasmid:128943	ACLAME v0.4	Integrase, catalytic region	Plasmid
plasmid:129002	ACLAME v0.4	Integrase, catalytic region	Plasmid
plasmid:129119	ACLAME v0.4	integrase, catalytic region	Plasmid
plasmid:129140	ACLAME v0.4	putative site-specific recombinase	Plasmid
plasmid:129171	ACLAME v0.4	putative invertase/recombinase	Plasmid
plasmid:129190	ACLAME v0.4	IntI1 integrase	Plasmid
plasmid:129466	ACLAME v0.4	putative recombinase	Plasmid
plasmid:129469	ACLAME v0.4	putative recombinase	Plasmid
plasmid:129532	ACLAME v0.4	putative integrase	Plasmid
plasmid:129572	ACLAME v0.4	putative recombinase	Plasmid
plasmid:129592	ACLAME v0.4	putative recombinase	Plasmid
plasmid:129623	ACLAME v0.4	AGR-L-2007p integrase	Plasmid
plasmid:129650	ACLAME v0.4	AGR-L-2007p integrase	Plasmid
plasmid:129693	ACLAME v0.4	putative integrase	Plasmid
plasmid:129714	ACLAME v0.4	integrase-like protein	Plasmid
plasmid:129734	ACLAME v0.4	CP4-like integrase	Plasmid
plasmid:129849	ACLAME v0.4	Integrase, catalytic region	Plasmid
plasmid:129998	ACLAME v0.4	putative integrase	Plasmid
plasmid:130080	ACLAME v0.4	recombinase	Plasmid
plasmid:130127	ACLAME v0.4	tyrosine recombinase	Plasmid
plasmid:130146	ACLAME v0.4	integrase, putative	Plasmid
plasmid:130190	ACLAME v0.4	integrase, catalytic domain, putative	Plasmid
plasmid:130216	ACLAME v0.4	integrase domain protein SAM domain protein	Plasmid
plasmid:130335	ACLAME v0.4	Recombinase	Plasmid
plasmid:130393	ACLAME v0.4	Integrase catalytic region	Plasmid
plasmid:130441	ACLAME v0.4	phage integrase family protein	Plasmid
plasmid:130459	ACLAME v0.4	integrase family protein	Plasmid
plasmid:130696	ACLAME v0.4	Integrase, catalytic region	Plasmid
plasmid:130722	ACLAME v0.4	Integrase, catalytic region	Plasmid
plasmid:130737	ACLAME v0.4	Integrase, catalytic region	Plasmid
plasmid:130865	ACLAME v0.4	Integrase, catalytic region	Plasmid
plasmid:131069	ACLAME v0.4	phage integrase family protein	Plasmid
plasmid:132084	ACLAME v0.4	Integrase-like protein	Plasmid
plasmid:132249	ACLAME v0.4	phage integrase	Plasmid
plasmid:132265	ACLAME v0.4	Integrase, catalytic region	Plasmid
plasmid:132298	ACLAME v0.4	Integrase, catalytic region	Plasmid
plasmid:132305	ACLAME v0.4	phage integrase family protein	Plasmid
plasmid:132308	ACLAME v0.4	phage integrase domain protein SAM domain protein	Plasmid
plasmid:132332	ACLAME v0.4	phage integrase family protein	Plasmid
plasmid:132342	ACLAME v0.4	phage integrase family protein	Plasmid
plasmid:132387	ACLAME v0.4	phage integrase domain protein SAM domain protein	Plasmid
plasmid:132431	ACLAME v0.4	Integrase, catalytic region	Plasmid
plasmid:132693	ACLAME v0.4	putative phage-related integrase/recombinase	Plasmid
plasmid:132792	ACLAME v0.4	putative phage integrase	Plasmid
plasmid:132971	ACLAME v0.4	phage integrase family protein	Plasmid
plasmid:133016	ACLAME v0.4	phage integrase family protein	Plasmid
plasmid:133023	ACLAME v0.4	Integrase, catalytic region	Plasmid
plasmid:133097	ACLAME v0.4	putative recombinase	Plasmid
plasmid:133198	ACLAME v0.4	putative integrase	Plasmid
plasmid:133343	ACLAME v0.4	phage integrase	Plasmid
plasmid:133532	ACLAME v0.4	putative integrase	Plasmid
plasmid:133533	ACLAME v0.4	putative integrase	Plasmid
plasmid:133534	ACLAME v0.4	putative integrase	Plasmid
plasmid:133540	ACLAME v0.4	integrase-like protein	Plasmid
plasmid:133541	ACLAME v0.4	resolvase/integrase	Plasmid
plasmid:133543	ACLAME v0.4	resolvase/integrase	Plasmid
plasmid:133623	ACLAME v0.4	resolvase/integrase	Plasmid
plasmid:133637	ACLAME v0.4	invertase/recombinase protein	Plasmid
plasmid:133669	ACLAME v0.4	simiolar to site-specific recombinase XerD	Plasmid
plasmid:133708	ACLAME v0.4	resolvase/integrase	Plasmid
plasmid:133885	ACLAME v0.4	probable integrase/recombinase	Plasmid
plasmid:133886	ACLAME v0.4	probable integrase/recombinase	Plasmid
plasmid:134059	ACLAME v0.4	possible integrase/recombinase	Plasmid
plasmid:134060	ACLAME v0.4	possible DNA integrase/recombinase	Plasmid
plasmid:134223	ACLAME v0.4	possible integrase/recombinase, XerD and XerC family	Plasmid
plasmid:134259	ACLAME v0.4	phage integrase	Plasmid
plasmid:134267	ACLAME v0.4	integrase/recombinase	Plasmid
plasmid:134429	ACLAME v0.4	phage integrase	Plasmid
plasmid:134437	ACLAME v0.4	Integrase, catalytic region	Plasmid
plasmid:134652	ACLAME v0.4	phage integrase	Plasmid
plasmid:134654	ACLAME v0.4	Integrase, catalytic region	Plasmid
plasmid:134660	ACLAME v0.4	phage integrase	Plasmid
plasmid:134669	ACLAME v0.4	phage integrase	Plasmid
plasmid:134829	ACLAME v0.4	Integrase, catalytic region	Plasmid
plasmid:134953	ACLAME v0.4	phage integrase	Plasmid
plasmid:134954	ACLAME v0.4	phage integrase	Plasmid
plasmid:135018	ACLAME v0.4	putative integrase	Plasmid
plasmid:135214	ACLAME v0.4	phage integrase family domain protein	Plasmid
plasmid:135292	ACLAME v0.4	Integrase	Plasmid
plasmid:135337	ACLAME v0.4	invertase recombinase-like protein	Plasmid
plasmid:135400	ACLAME v0.4	phage integrase family domain protein	Plasmid
plasmid:135433	ACLAME v0.4	DNA-invertase (Site-specific recombinase resolvase family)	Plasmid
plasmid:135697	ACLAME v0.4	Site-specific recombinase, DNA invertase Pin related protein	Plasmid
plasmid:135703	ACLAME v0.4	Site-specific recombinase, DNA invertase Pin related protein	Plasmid
plasmid:135709	ACLAME v0.4	Integrase	Plasmid
plasmid:135766	ACLAME v0.4	Integrase	Plasmid
plasmid:135783	ACLAME v0.4	Site-specific recombinases	Plasmid
plasmid:135953	ACLAME v0.4	Site-specific recombinase, DNA invertase Pin related protein	Plasmid
plasmid:135960	ACLAME v0.4	Site-specific recombinase, DNA invertase Pin related protein	Plasmid
plasmid:136040	ACLAME v0.4	integrase/recombinase	Plasmid
plasmid:136189	ACLAME v0.4	integrase	Plasmid
plasmid:136321	ACLAME v0.4	Phage integrase family domain protein	Plasmid
plasmid:136390	ACLAME v0.4	Integrase catalytic region	Plasmid
plasmid:136391	ACLAME v0.4	Recombinase	Plasmid
plasmid:136410	ACLAME v0.4	phage integrase family protein	Plasmid
plasmid:136427	ACLAME v0.4	integrase/recombinase	Plasmid
plasmid:136735	ACLAME v0.4	Integrase, catalytic region	Plasmid
plasmid:136742	ACLAME v0.4	Integrase, catalytic region	Plasmid
plasmid:136748	ACLAME v0.4	Integrase, catalytic region	Plasmid
plasmid:136750	ACLAME v0.4	Integrase, catalytic region	Plasmid
plasmid:136751	ACLAME v0.4	Integrase, catalytic region	Plasmid
plasmid:136915	ACLAME v0.4	site-specific recombinase	Plasmid
plasmid:136926	ACLAME v0.4	site-specific recombinase	Plasmid
plasmid:136976	ACLAME v0.4	putative resolvase/recombinase	Plasmid
plasmid:137212	ACLAME v0.4	site-specific recombinase, phage integrase family	Plasmid
plasmid:137247	ACLAME v0.4	site-specific recombinase, resolvase family, truncated	Plasmid
plasmid:137291	ACLAME v0.4	putative integrase	Plasmid
plasmid:137354	ACLAME v0.4	putative recombinase	Plasmid
plasmid:137377	ACLAME v0.4	Integrase catalytic region	Plasmid
plasmid:137430	ACLAME v0.4	Integrase catalytic region	Plasmid
plasmid:137640	ACLAME v0.4	phage integrase family protein	Plasmid
plasmid:137731	ACLAME v0.4	phage integrase family protein	Plasmid
plasmid:137763	ACLAME v0.4	phage integrase family protein	Plasmid
plasmid:137770	ACLAME v0.4	phage integrase family protein	Plasmid
plasmid:137797	ACLAME v0.4	Integrase, catalytic region	Plasmid
plasmid:137866	ACLAME v0.4	putative integrase/recombinase	Plasmid
plasmid:137867	ACLAME v0.4	putative integrase/recombinase	Plasmid
plasmid:137868	ACLAME v0.4	putative integrase/recombinase	Plasmid
plasmid:137914	ACLAME v0.4	putative integrase/recombinase	Plasmid
plasmid:137938	ACLAME v0.4	putative integrase/recombinase	Plasmid
plasmid:137994	ACLAME v0.4	putative integrase	Plasmid
plasmid:138002	ACLAME v0.4	putative transmembrane crown gall-like recombinase protein	Plasmid
plasmid:138366	ACLAME v0.4	integrase, catalytic region	Plasmid
plasmid:138367	ACLAME v0.4	Integrase, catalytic region	Plasmid
plasmid:138370	ACLAME v0.4	phage integrase family protein	Plasmid
plasmid:138410	ACLAME v0.4	Integrase, catalytic region	Plasmid
plasmid:138435	ACLAME v0.4	Recombinase	Plasmid
plasmid:138441	ACLAME v0.4	Recombinase	Plasmid
plasmid:138530	ACLAME v0.4	DNA recombinase	Plasmid
plasmid:138629	ACLAME v0.4	Integrase, catalytic region	Plasmid
plasmid:138637	ACLAME v0.4	phage integrase family protein	Plasmid
plasmid:138646	ACLAME v0.4	phage integrase family protein	Plasmid
plasmid:138654	ACLAME v0.4	phage integrase family protein	Plasmid
plasmid:138680	ACLAME v0.4	Integrase, catalytic region	Plasmid
plasmid:138793	ACLAME v0.4	site-specific recombinase, phage integrase family	Plasmid
plasmid:138797	ACLAME v0.4	site-specific recombinase, phage integrase family	Plasmid
plasmid:139156	ACLAME v0.4	Integrase	Plasmid
plasmid:139181	ACLAME v0.4	site-specific recombinase, phage integrase family	Plasmid
plasmid:139195	ACLAME v0.4	site-specific recombinase, phage integrase family	Plasmid
plasmid:139279	ACLAME v0.4	Integrase	Plasmid
plasmid:139477	ACLAME v0.4	integrase	Plasmid
plasmid:139478	ACLAME v0.4	integrase	Plasmid
plasmid:139671	ACLAME v0.4	integrase	Plasmid
plasmid:139811	ACLAME v0.4	phage integrase family protein	Plasmid
plasmid:139824	ACLAME v0.4	Integrase, catalytic region	Plasmid
plasmid:139889	ACLAME v0.4	Integrase, catalytic region	Plasmid
plasmid:139942	ACLAME v0.4	Integrase, catalytic region	Plasmid
plasmid:139953	ACLAME v0.4	Integrase, catalytic region	Plasmid
plasmid:139956	ACLAME v0.4	phage integrase family protein	Plasmid
plasmid:139970	ACLAME v0.4	Integrase, catalytic region	Plasmid
plasmid:139996	ACLAME v0.4	Integrase, catalytic region	Plasmid
plasmid:140139	ACLAME v0.4	Integrase, catalytic region	Plasmid
plasmid:140184	ACLAME v0.4	phage integrase family protein	Plasmid
plasmid:140256	ACLAME v0.4	putative site-specific recombinase	Plasmid
plasmid:140383	ACLAME v0.4	Phage integrase	Plasmid
plasmid:140958	ACLAME v0.4	integrase	Plasmid
plasmid:140962	ACLAME v0.4	recombinase	Plasmid
plasmid:141034	ACLAME v0.4	integrase	Plasmid
plasmid:141236	ACLAME v0.4	integrase	Plasmid
plasmid:141385	ACLAME v0.4	Integrase, catalytic region	Plasmid
plasmid:141619	ACLAME v0.4	phage integrase family protein	Plasmid
plasmid:141620	ACLAME v0.4	phage integrase family protein	Plasmid
plasmid:141639	ACLAME v0.4	Integrase, catalytic region	Plasmid
plasmid:141782	ACLAME v0.4	probable integrase	Plasmid
plasmid:141875	ACLAME v0.4	predicted site-specific recombinase	Plasmid
plasmid:141899	ACLAME v0.4	putative integrase (fragment)	Plasmid
plasmid:141900	ACLAME v0.4	putative site specific integrase	Plasmid
plasmid:141901	ACLAME v0.4	putative integrase	Plasmid
plasmid:141902	ACLAME v0.4	integrase, partial gene	Plasmid
plasmid:141903	ACLAME v0.4	putative integrase	Plasmid
plasmid:141904	ACLAME v0.4	putative integrase	Plasmid
plasmid:141905	ACLAME v0.4	putative integrase	Plasmid
plasmid:141906	ACLAME v0.4	putative integrase	Plasmid
plasmid:141907	ACLAME v0.4	putative integrase	Plasmid
plasmid:141908	ACLAME v0.4	putative integrase	Plasmid
plasmid:141909	ACLAME v0.4	putative integrase	Plasmid
plasmid:141910	ACLAME v0.4	putative integrase	Plasmid
plasmid:141911	ACLAME v0.4	putative integrase	Plasmid
plasmid:141912	ACLAME v0.4	putative integrase	Plasmid
plasmid:141914	ACLAME v0.4	putative integrase	Plasmid
plasmid:141915	ACLAME v0.4	probable integrase	Plasmid
plasmid:142199	ACLAME v0.4	possible integrase	Plasmid
plasmid:142274	ACLAME v0.4	probable integrase/recombinase, XerC and XerD family	Plasmid
plasmid:142529	ACLAME v0.4	phage integrase family domain protein	Plasmid
plasmid:142638	ACLAME v0.4	phage integrase family domain protein	Plasmid
plasmid:142665	ACLAME v0.4	site-specific recombinase, resolvase family	Plasmid
plasmid:142810	ACLAME v0.4	probable resolvase/integrase	Plasmid
plasmid:142859	ACLAME v0.4	putative site-specific recombinase	Plasmid
plasmid:142891	ACLAME v0.4	Integrase catalytic region	Plasmid
plasmid:142931	ACLAME v0.4	Integrase catalytic region	Plasmid
plasmid:142963	ACLAME v0.4	phage integrase family protein	Plasmid
plasmid:143032	ACLAME v0.4	putative site-specific recombinase	Plasmid
plasmid:143086	ACLAME v0.4	putative site-specific recombinase	Plasmid
plasmid:143132	ACLAME v0.4	probable integrase/recombinase protein	Plasmid
plasmid:143378	ACLAME v0.4	Integrase catalytic region	Plasmid
plasmid:143503	ACLAME v0.4	Integrase catalytic region	Plasmid
plasmid:143504	ACLAME v0.4	Integrase catalytic region	Plasmid
plasmid:144932	ACLAME v0.4	putative P4 family integrase	Plasmid
plasmid:144972	ACLAME v0.4	Phage integrase:Phage integrase, N-terminal SAM-like	Plasmid
plasmid:145112	ACLAME v0.4	Phage integrase	Plasmid
plasmid:145160	ACLAME v0.4	Phage integrase	Plasmid
plasmid:145173	ACLAME v0.4	Integrase, catalytic region	Plasmid
plasmid:145448	ACLAME v0.4	Integrase, catalytic region	Plasmid
plasmid:145717	ACLAME v0.4	Integrase, catalytic region	Plasmid
plasmid:145724	ACLAME v0.4	Integrase, catalytic region	Plasmid
plasmid:145731	ACLAME v0.4	phage integrase family protein	Plasmid
plasmid:145817	ACLAME v0.4	Integrase, catalytic region	Plasmid
plasmid:145820	ACLAME v0.4	phage integrase family protein	Plasmid
plasmid:145835	ACLAME v0.4	Integrase, catalytic region	Plasmid
plasmid:145838	ACLAME v0.4	Integrase, catalytic region	Plasmid
plasmid:145841	ACLAME v0.4	Integrase, catalytic region	Plasmid
plasmid:145865	ACLAME v0.4	Integrase, catalytic region	Plasmid
plasmid:145869	ACLAME v0.4	Integrase, catalytic region	Plasmid
plasmid:145874	ACLAME v0.4	Integrase, catalytic region	Plasmid
plasmid:145878	ACLAME v0.4	Integrase, catalytic region	Plasmid
plasmid:145880	ACLAME v0.4	phage integrase family protein	Plasmid
plasmid:145884	ACLAME v0.4	phage integrase family protein	Plasmid
plasmid:145890	ACLAME v0.4	phage integrase family protein	Plasmid
plasmid:145892	ACLAME v0.4	Integrase, catalytic region	Plasmid
plasmid:145908	ACLAME v0.4	Integrase, catalytic region	Plasmid
plasmid:145915	ACLAME v0.4	Integrase, catalytic region	Plasmid
plasmid:145918	ACLAME v0.4	Integrase, catalytic region	Plasmid
plasmid:145939	ACLAME v0.4	phage integrase family protein	Plasmid
plasmid:145972	ACLAME v0.4	Integrase, catalytic region	Plasmid
plasmid:146007	ACLAME v0.4	recombinase/integrase	Plasmid
plasmid:146220	ACLAME v0.4	Integrase, catalytic region	Plasmid
plasmid:146419	ACLAME v0.4	phage integrase-like SAM-like	Plasmid
plasmid:146458	ACLAME v0.4	phage integrase	Plasmid
plasmid:146617	ACLAME v0.4	Integrase, catalytic region	Plasmid
plasmid:146625	ACLAME v0.4	Integrase, catalytic region	Plasmid
plasmid:146630	ACLAME v0.4	phage integrase family protein	Plasmid
plasmid:146632	ACLAME v0.4	Integrase, catalytic region	Plasmid
plasmid:146657	ACLAME v0.4	Integrase, catalytic region	Plasmid
plasmid:146667	ACLAME v0.4	Integrase, catalytic region	Plasmid
plasmid:146731	ACLAME v0.4	site-specific recombinase, phage integrase family	Plasmid
plasmid:146784	ACLAME v0.4	Integrase, catalytic region	Plasmid
plasmid:146854	ACLAME v0.4	phage integrase family protein	Plasmid
plasmid:146855	ACLAME v0.4	phage integrase family protein	Plasmid
plasmid:146873	ACLAME v0.4	Integrase, catalytic region	Plasmid
plasmid:146895	ACLAME v0.4	Integrase, catalytic region	Plasmid
plasmid:146900	ACLAME v0.4	Integrase, catalytic region	Plasmid
plasmid:146902	ACLAME v0.4	Integrase, catalytic region	Plasmid
plasmid:146953	ACLAME v0.4	Integrase, catalytic region	Plasmid
plasmid:147033	ACLAME v0.4	Integrase, catalytic region	Plasmid
plasmid:147092	ACLAME v0.4	Integrase catalytic region	Plasmid
plasmid:147107	ACLAME v0.4	Integrase catalytic region	Plasmid
plasmid:147109	ACLAME v0.4	Integrase catalytic region	Plasmid
plasmid:147115	ACLAME v0.4	Integrase catalytic region	Plasmid
plasmid:147123	ACLAME v0.4	Integrase catalytic region	Plasmid
plasmid:147204	ACLAME v0.4	recombinase	Plasmid
plasmid:147215	ACLAME v0.4	integrase	Plasmid
plasmid:147268	ACLAME v0.4	phage integrase family protein	Plasmid
plasmid:147270	ACLAME v0.4	phage integrase family protein	Plasmid
plasmid:147279	ACLAME v0.4	phage integrase family protein	Plasmid
plasmid:147361	ACLAME v0.4	Integrase, catalytic region	Plasmid
plasmid:147428	ACLAME v0.4	phage integrase family protein	Plasmid
plasmid:147450	ACLAME v0.4	phage integrase family protein	Plasmid
plasmid:147476	ACLAME v0.4	phage integrase family protein	Plasmid
plasmid:147492	ACLAME v0.4	Integrase, catalytic region	Plasmid
plasmid:147690	ACLAME v0.4	putative DNA recombinase	Plasmid
plasmid:147702	ACLAME v0.4	putative phage integrase/recombinase	Plasmid
plasmid:147741	ACLAME v0.4	putative phage integrase protein	Plasmid
plasmid:147742	ACLAME v0.4	putative phage integrase/tyrosine recombinase	Plasmid
plasmid:147743	ACLAME v0.4	putative integrase/recombinase protein	Plasmid
plasmid:147807	ACLAME v0.4	putative phage integrase/recombinase	Plasmid
plasmid:147918	ACLAME v0.4	putative integrase/recombinase protein	Plasmid
plasmid:147979	ACLAME v0.4	putative phage integrase	Plasmid
plasmid:148014	ACLAME v0.4	putative integrase-like protein	Plasmid
plasmid:148127	ACLAME v0.4	probable integrase	Plasmid
plasmid:148236	ACLAME v0.4	putative integrase	Plasmid
plasmid:148644	ACLAME v0.4	phage integrase	Plasmid
plasmid:148763	ACLAME v0.4	phage integrase domain protein SAM domain protein	Plasmid
plasmid:148765	ACLAME v0.4	phage integrase family protein	Plasmid
plasmid:148849	ACLAME v0.4	phage integrase family protein	Plasmid
plasmid:148850	ACLAME v0.4	phage integrase family protein	Plasmid
plasmid:149133	ACLAME v0.4	integrase IntI1 for transposon Tn21	Plasmid
plasmid:149243	ACLAME v0.4	phage integrase	Plasmid
plasmid:149330	ACLAME v0.4	site-specific recombinase	Plasmid
plasmid:149368	ACLAME v0.4	putative integrase/recombinase	Plasmid
plasmid:149369	ACLAME v0.4	putative integrase/recombinase	Plasmid
plasmid:149370	ACLAME v0.4	putative integrase/recombinase	Plasmid
plasmid:149371	ACLAME v0.4	putative integrase/recombinase	Plasmid
plasmid:149421	ACLAME v0.4	putative integrase	Plasmid
plasmid:149470	ACLAME v0.4	putative integrase/recombinase	Plasmid
plasmid:149500	ACLAME v0.4	putative integrase/recombinase	Plasmid
plasmid:149501	ACLAME v0.4	putative integrase/recombinase	Plasmid
plasmid:149504	ACLAME v0.4	putative integrase/recombinase	Plasmid
plasmid:149505	ACLAME v0.4	putative integrase/recombinase	Plasmid
plasmid:149507	ACLAME v0.4	putative integrase/recombinase	Plasmid
plasmid:149508	ACLAME v0.4	putative integrase/recombinase	Plasmid
plasmid:149511	ACLAME v0.4	putative integrase/recombinase	Plasmid
plasmid:149512	ACLAME v0.4	putative integrase/recombinase	Plasmid
plasmid:149548	ACLAME v0.4	putative phage-type integrase	Plasmid
plasmid:149637	ACLAME v0.4	putative integrase/recombinase	Plasmid
plasmid:149696	ACLAME v0.4	putative integrase/recombinase	Plasmid
plasmid:149697	ACLAME v0.4	putative integrase/recombinase	Plasmid
plasmid:149705	ACLAME v0.4	putativa integrase/recombinase	Plasmid
plasmid:149706	ACLAME v0.4	putative integrase/recombinase	Plasmid
plasmid:149707	ACLAME v0.4	putative integrase/recombinase	Plasmid
plasmid:149708	ACLAME v0.4	putative integrase/recombinase	Plasmid
plasmid:149709	ACLAME v0.4	putative integrase/recombinase	Plasmid
plasmid:149710	ACLAME v0.4	putative integrase/recombinase	Plasmid
plasmid:149711	ACLAME v0.4	putative integrase/recombinase	Plasmid
plasmid:149712	ACLAME v0.4	putative integrase/recombinase	Plasmid
plasmid:149713	ACLAME v0.4	Orf2/integrase/recombinase fusion protein	Plasmid
plasmid:149715	ACLAME v0.4	putative integrase/recombinase	Plasmid
plasmid:149716	ACLAME v0.4	putative integrase/recombinase	Plasmid
plasmid:149717	ACLAME v0.4	putative integrase/recombinase	Plasmid
plasmid:149718	ACLAME v0.4	putative integrase/recombinase	Plasmid
plasmid:149719	ACLAME v0.4	putative integrase/recombinase	Plasmid
plasmid:149737	ACLAME v0.4	putative integrase/recombinase	Plasmid
plasmid:149842	ACLAME v0.4	integrase	Plasmid
plasmid:149844	ACLAME v0.4	integrase	Plasmid
plasmid:149940	ACLAME v0.4	putative integrase/resolvase	Plasmid
plasmid:150057	ACLAME v0.4	integrase	Plasmid
plasmid:150116	ACLAME v0.4	integrase	Plasmid
plasmid:150247	ACLAME v0.4	Integrase, catalytic region	Plasmid
plasmid:150322	ACLAME v0.4	phage integrase family protein	Plasmid
plasmid:150325	ACLAME v0.4	phage integrase family protein	Plasmid
plasmid:150501	ACLAME v0.4	Integrase, catalytic region	Plasmid
plasmid:150515	ACLAME v0.4	phage integrase family protein	Plasmid
plasmid:150692	ACLAME v0.4	phage integrase	Plasmid
plasmid:150697	ACLAME v0.4	phage integrase family protein	Plasmid
plasmid:150700	ACLAME v0.4	phage integrase family protein	Plasmid
plasmid:150758	ACLAME v0.4	phage integrase family protein	Plasmid
plasmid:150763	ACLAME v0.4	phage integrase family protein	Plasmid
plasmid:150786	ACLAME v0.4	phage integrase family protein	Plasmid
plasmid:150793	ACLAME v0.4	Integrase, catalytic region	Plasmid
plasmid:150808	ACLAME v0.4	Integrase, catalytic region	Plasmid
plasmid:150873	ACLAME v0.4	TniA; integrase core domain	Plasmid
plasmid:151337	ACLAME v0.4	recombinase	Plasmid
plasmid:151360	ACLAME v0.4	possible phage integrase family protein	Plasmid
plasmid:151447	ACLAME v0.4	integrase-like protein Y4LS	Plasmid
plasmid:151452	ACLAME v0.4	probable site-specific recombinase	Plasmid
plasmid:151508	ACLAME v0.4	Site-specific recombinase / resolvase family protein	Plasmid
plasmid:151729	ACLAME v0.4	phage integrase family protein	Plasmid
plasmid:151766	ACLAME v0.4	Integrase, catalytic region	Plasmid
plasmid:151878	ACLAME v0.4	site-specific recombinase, phage integrase family	Plasmid
plasmid:152085	ACLAME v0.4	integrase	Plasmid
plasmid:152139	ACLAME v0.4	phage integrase	Plasmid
plasmid:152142	ACLAME v0.4	Integrase, catalytic region	Plasmid
plasmid:152261	ACLAME v0.4	site-specific recombinase, resolvase family	Plasmid
plasmid:152337	ACLAME v0.4	DNA recombinase	Plasmid
plasmid:152457	ACLAME v0.4	integrase/recombinase	Plasmid
plasmid:152466	ACLAME v0.4	integrase/recombinase	Plasmid
plasmid:152652	ACLAME v0.4	phage integrase	Plasmid
plasmid:152656	ACLAME v0.4	Integrase, catalytic region	Plasmid
plasmid:152657	ACLAME v0.4	phage integrase	Plasmid
plasmid:152661	ACLAME v0.4	phage integrase	Plasmid
plasmid:152697	ACLAME v0.4	Integrase, catalytic region	Plasmid
plasmid:152709	ACLAME v0.4	phage integrase	Plasmid
plasmid:152729	ACLAME v0.4	phage integrase	Plasmid
plasmid:152745	ACLAME v0.4	phage integrase	Plasmid
plasmid:152753	ACLAME v0.4	Integrase, catalytic region	Plasmid
plasmid:152768	ACLAME v0.4	phage integrase-like SAM-like	Plasmid
plasmid:152786	ACLAME v0.4	phage integrase	Plasmid
plasmid:152788	ACLAME v0.4	Integrase, catalytic region	Plasmid
plasmid:152795	ACLAME v0.4	Integrase, catalytic region	Plasmid
plasmid:152891	ACLAME v0.4	Integrase, catalytic region	Plasmid
plasmid:152917	ACLAME v0.4	Integrase, catalytic region	Plasmid
plasmid:152929	ACLAME v0.4	Integrase, catalytic region	Plasmid
plasmid:152953	ACLAME v0.4	Integrase, catalytic region	Plasmid
plasmid:152961	ACLAME v0.4	Integrase, catalytic region	Plasmid
plasmid:152962	ACLAME v0.4	Integrase, catalytic region	Plasmid
plasmid:153001	ACLAME v0.4	Integrase, catalytic region	Plasmid
plasmid:153029	ACLAME v0.4	Integrase, catalytic region	Plasmid
plasmid:153086	ACLAME v0.4	phage integrase family protein	Plasmid
plasmid:153419	ACLAME v0.4	Integrase, catalytic region	Plasmid
plasmid:153457	ACLAME v0.4	phage integrase	Plasmid
plasmid:153465	ACLAME v0.4	phage integrase	Plasmid
plasmid:153591	ACLAME v0.4	phage integrase	Plasmid
plasmid:153604	ACLAME v0.4	phage integrase	Plasmid
plasmid:153623	ACLAME v0.4	phage integrase	Plasmid
plasmid:153745	ACLAME v0.4	invertase/recombinase-like protein	Plasmid
plasmid:153751	ACLAME v0.4	site-specific recombinase/resolvase	Plasmid
plasmid:153771	ACLAME v0.4	DNA integrase	Plasmid
plasmid:153858	ACLAME v0.4	recombinase	Plasmid
plasmid:153883	ACLAME v0.4	resolvase/recombinase (pseudogene)	Plasmid
plasmid:154247	ACLAME v0.4	integrase/recombinase, putative, (pxo1-103)	Plasmid
plasmid:154256	ACLAME v0.4	tyrosine recombinase	Plasmid
plasmid:154393	ACLAME v0.4	DNA recombinase	Plasmid
plasmid:154396	ACLAME v0.4	DNA recombinase	Plasmid
plasmid:154431	ACLAME v0.4	DNA recombinase	Plasmid
plasmid:154437	ACLAME v0.4	integrase/recombinase	Plasmid
plasmid:155202	ACLAME v0.4	resolvease/recombinase	Plasmid
plasmid:155335	ACLAME v0.4	recombinase Sin	Plasmid
plasmid:155743	ACLAME v0.4	phage integrase family protein	Plasmid
plasmid:155744	ACLAME v0.4	phage integrase family protein	Plasmid
plasmid:155917	ACLAME v0.4	putative DNA recombinase	Plasmid
plasmid:156060	ACLAME v0.4	putative recombinase	Plasmid
plasmid:156102	ACLAME v0.4	TnpR recombinase	Plasmid
plasmid:156178	ACLAME v0.4	site-specific integrase protein	Plasmid
plasmid:156397	ACLAME v0.4	putative recombinase/integrase	Plasmid
plasmid:156445	ACLAME v0.4	phage integrase	Plasmid
plasmid:156544	ACLAME v0.4	phage integrase family protein	Plasmid
plasmid:156786	ACLAME v0.4	putative integrase protein	Plasmid
plasmid:156885	ACLAME v0.4	Integrase, catalytic region	Plasmid
plasmid:156964	ACLAME v0.4	Integrase, catalytic region	Plasmid
plasmid:157033	ACLAME v0.4	Recombinase	Plasmid
plasmid:157038	ACLAME v0.4	phage integrase family protein	Plasmid
plasmid:157039	ACLAME v0.4	phage integrase family protein	Plasmid
plasmid:157046	ACLAME v0.4	Integrase, catalytic region	Plasmid
plasmid:157060	ACLAME v0.4	Integrase, catalytic region	Plasmid
plasmid:157079	ACLAME v0.4	Integrase, catalytic region	Plasmid
plasmid:157081	ACLAME v0.4	Integrase, catalytic region	Plasmid
plasmid:158039	ACLAME v0.4	putative integrase/recombinase	Plasmid
plasmid:158356	ACLAME v0.4	phage integrase family protein	Plasmid
plasmid:158392	ACLAME v0.4	phage integrase family protein	Plasmid
plasmid:158393	ACLAME v0.4	Integrase, catalytic region	Plasmid
plasmid:158400	ACLAME v0.4	Integrase, catalytic region	Plasmid
plasmid:158531	ACLAME v0.4	Integrase, catalytic region	Plasmid
plasmid:158567	ACLAME v0.4	DNA integrase	Plasmid
plasmid:158583	ACLAME v0.4	invertase/recombinase-like protein	Plasmid
plasmid:158610	ACLAME v0.4	Integrase, catalytic region	Plasmid
plasmid:158633	ACLAME v0.4	putative integrase/recombinase	Plasmid
plasmid:158667	ACLAME v0.4	putative integrase	Plasmid
plasmid:158717	ACLAME v0.4	putative integrase/recombinase	Plasmid
plasmid:158739	ACLAME v0.4	putative integrase/recombinase	Plasmid
plasmid:158909	ACLAME v0.4	integrase	Plasmid
proph:158920	ACLAME v0.4	integrase catalytic subunit	Prophage
proph:158929	ACLAME v0.4	integrase catalytic subunit	Prophage
proph:159016	ACLAME v0.4	phage integrase family protein	Prophage
proph:159019	ACLAME v0.4	integrase	Prophage
proph:159051	ACLAME v0.4	e14 prophage; site-specific DNA recombinase	Prophage
proph:159057	ACLAME v0.4	e14 prophage; predicted integrase	Prophage
proph:159062	ACLAME v0.4	Qin prophage; predicted site-specific recombinase	Prophage
proph:159090	ACLAME v0.4	Rac prophage; integrase	Prophage
proph:159138	ACLAME v0.4	prophage LambdaCh01, site-specific recombinase phage integrase family protein protein	Prophage
proph:159293	ACLAME v0.4	putative phage integrase	Prophage
proph:159329	ACLAME v0.4	phage integrase	Prophage
proph:159382	ACLAME v0.4	putative phage integrase	Prophage
proph:159411	ACLAME v0.4	phage integrase	Prophage
proph:159429	ACLAME v0.4	putative integrase - phage associated	Prophage
proph:159516	ACLAME v0.4	putative recombinase - phage associated	Prophage
proph:159527	ACLAME v0.4	putative integrase - phage associated	Prophage
proph:159529	ACLAME v0.4	putative integrase - phage associated	Prophage
proph:159606	ACLAME v0.4	prophage DLP12 integrase	Prophage
proph:159689	ACLAME v0.4	phage integrase	Prophage
proph:159771	ACLAME v0.4	putative phage integrase/recombinase	Prophage
proph:159832	ACLAME v0.4	phage integrase family site specific recombinase	Prophage
proph:160122	ACLAME v0.4	Site-specific recombinase	Prophage
proph:160248	ACLAME v0.4	integrase	Prophage
proph:160297	ACLAME v0.4	phage family integrase	Prophage
proph:160380	ACLAME v0.4	phage integrase	Prophage
proph:160547	ACLAME v0.4	site-specific tyrosine recombinase XerC	Prophage
proph:160612	ACLAME v0.4	phage integrase	Prophage
proph:160712	ACLAME v0.4	phage site-specific recombinase	Prophage
proph:160734	ACLAME v0.4	putative phage resolvase/integrase (partial)	Prophage
proph:160871	ACLAME v0.4	integrase XerD family protein	Prophage
proph:160992	ACLAME v0.4	integrase family protein	Prophage
proph:161068	ACLAME v0.4	integrase family protein	Prophage
proph:161069	ACLAME v0.4	phage integrase family protein	Prophage
proph:161160	ACLAME v0.4	recombinase	Prophage
proph:161310	ACLAME v0.4	phage integrase family protein	Prophage
proph:161464	ACLAME v0.4	Phage integrase	Prophage
proph:161593	ACLAME v0.4	putative integrase	Prophage
proph:161633	ACLAME v0.4	integrase	Prophage
proph:161662	ACLAME v0.4	putative RecA/RadA recombinase	Prophage
proph:161737	ACLAME v0.4	Phage integrase	Prophage
proph:161813	ACLAME v0.4	phage integrase	Prophage
proph:161847	ACLAME v0.4	phage integrase	Prophage
proph:161970	ACLAME v0.4	integrase	Prophage
proph:161971	ACLAME v0.4	integrase	Prophage
proph:162196	ACLAME v0.4	phage-related integrase	Prophage
proph:162238	ACLAME v0.4	phage integrase family protein	Prophage
proph:162247	ACLAME v0.4	phage-related integrase	Prophage
proph:162552	ACLAME v0.4	prophage L54a, integrase	Prophage
proph:162607	ACLAME v0.4	site-specific recombinase, DNA invertase Pin related protein	Prophage
proph:162608	ACLAME v0.4	site-specific recombinase, DNA invertase Pin related protein	Prophage
proph:162619	ACLAME v0.4	site-specific recombinase XerC	Prophage
proph:162636	ACLAME v0.4	Phage integrase	Prophage
proph:162700	ACLAME v0.4	phage integrase	Prophage
proph:162753	ACLAME v0.4	putative integrase	Prophage
proph:162869	ACLAME v0.4	putative phage integrase	Prophage
proph:162886	ACLAME v0.4	phage-related integrase	Prophage
proph:162909	ACLAME v0.4	phage integrase	Prophage
proph:162919	ACLAME v0.4	putative integrase	Prophage
proph:162949	ACLAME v0.4	phage integrase	Prophage
proph:163020	ACLAME v0.4	putative integrase	Prophage
proph:163032	ACLAME v0.4	phage integrase	Prophage
proph:163041	ACLAME v0.4	recombinase A	Prophage
proph:163112	ACLAME v0.4	phage integrase family protein	Prophage
proph:163191	ACLAME v0.4	integrase	Prophage
proph:163330	ACLAME v0.4	integrase	Prophage
proph:163442	ACLAME v0.4	integrase	Prophage
proph:163461	ACLAME v0.4	integrase	Prophage
proph:163481	ACLAME v0.4	integrase	Prophage
proph:163542	ACLAME v0.4	putative site-specific recombinase for integration and excision	Prophage
proph:163762	ACLAME v0.4	phage integrase	Prophage
proph:163802	ACLAME v0.4	phage integrase family site specific recombinase	Prophage
proph:163836	ACLAME v0.4	phage integrase family protein	Prophage
proph:163864	ACLAME v0.4	phage integrase family site specific recombinase	Prophage
proph:163921	ACLAME v0.4	phage integrase family site specific recombinase	Prophage
proph:163933	ACLAME v0.4	site-specific recombinase resolvase family protein PinR	Prophage
proph:163949	ACLAME v0.4	putative integrase	Prophage
proph:163968	ACLAME v0.4	integrase	Prophage
proph:164160	ACLAME v0.4	phage-related integrase	Prophage
proph:164233	ACLAME v0.4	phage-related integrase	Prophage
proph:164257	ACLAME v0.4	phage-related integrase	Prophage
proph:164342	ACLAME v0.4	phage integrase family protein	Prophage
proph:164356	ACLAME v0.4	phage integrase family protein	Prophage
proph:164408	ACLAME v0.4	integrase catalytic subunit	Prophage
proph:164425	ACLAME v0.4	integrase catalytic subunit	Prophage
proph:164506	ACLAME v0.4	integrase	Prophage
proph:164557	ACLAME v0.4	putative integrase	Prophage
proph:164756	ACLAME v0.4	putative recombinase	Prophage
proph:164909	ACLAME v0.4	putative transposase/integrase	Prophage
proph:164943	ACLAME v0.4	integrase/recombinase	Prophage
proph:164993	ACLAME v0.4	site-specific recombinase	Prophage
proph:165064	ACLAME v0.4	integrase catalytic subunit	Prophage
proph:165066	ACLAME v0.4	integrase catalytic subunit	Prophage
proph:165097	ACLAME v0.4	integrase catalytic subunit	Prophage
proph:165110	ACLAME v0.4	phage integrase family site specific recombinase	Prophage
proph:165120	ACLAME v0.4	site-specific tyrosine recombinase XerC	Prophage
proph:165145	ACLAME v0.4	phage integrase family site specific recombinase	Prophage
proph:165190	ACLAME v0.4	phage integrase family site specific recombinase	Prophage
proph:165205	ACLAME v0.4	phage integrase family site specific recombinase	Prophage
proph:165306	ACLAME v0.4	phage integrase	Prophage
proph:165434	ACLAME v0.4	phage integrase	Prophage
proph:165615	ACLAME v0.4	DNA recombinase, putative	Prophage
proph:165665	ACLAME v0.4	prophage integrase	Prophage
proph:165709	ACLAME v0.4	integrase catalytic region	Prophage
proph:165711	ACLAME v0.4	integrase family protein	Prophage
proph:165769	ACLAME v0.4	integrase	Prophage
proph:165771	ACLAME v0.4	integrase for prophage CP-933T	Prophage
proph:165905	ACLAME v0.4	phage integrase family site specific recombinase	Prophage
proph:165954	ACLAME v0.4	phage integrase family protein	Prophage
proph:166067	ACLAME v0.4	integrative genetic element Gsu32, integrase, putative	Prophage
proph:166094	ACLAME v0.4	recombinase	Prophage
proph:166098	ACLAME v0.4	Phage integrase	Prophage
proph:166127	ACLAME v0.4	putative lambdoid prophage Rac integrase	Prophage
proph:166165	ACLAME v0.4	integrase	Prophage
proph:166186	ACLAME v0.4	phage integrase family site specific recombinase	Prophage
proph:166396	ACLAME v0.4	putative phage integrase	Prophage
proph:166653	ACLAME v0.4	integrase	Prophage
proph:166705	ACLAME v0.4	site-specific recombinase	Prophage
proph:166760	ACLAME v0.4	phage integrase, putative	Prophage
proph:166790	ACLAME v0.4	integrase	Prophage
proph:166817	ACLAME v0.4	site-specific recombinase	Prophage
proph:166870	ACLAME v0.4	site-specific recombinase	Prophage
proph:166953	ACLAME v0.4	integrase	Prophage
proph:166969	ACLAME v0.4	bacteriophage integrase family protein	Prophage
proph:167024	ACLAME v0.4	integrase-like protein	Prophage
proph:167079	ACLAME v0.4	serine recombinase, site-specific	Prophage
proph:167094	ACLAME v0.4	tyrosine recombinase/integrase	Prophage
proph:167245	ACLAME v0.4	phage integrase family site specific recombinase	Prophage
proph:167254	ACLAME v0.4	phage integrase family site specific recombinase	Prophage
proph:167295	ACLAME v0.4	recombinase	Prophage
proph:167339	ACLAME v0.4	integrase catalytic subunit	Prophage
proph:167340	ACLAME v0.4	integrase catalytic subunit	Prophage
proph:167414	ACLAME v0.4	integrase catalytic subunit	Prophage
proph:167422	ACLAME v0.4	integrase catalytic subunit	Prophage
proph:167467	ACLAME v0.4	integrase catalytic subunit	Prophage
proph:167640	ACLAME v0.4	prophage LambdaSo, site-specific recombinase phage integrase family protein	Prophage
proph:167663	ACLAME v0.4	phage integrase	Prophage
proph:167718	ACLAME v0.4	integrase	Prophage
proph:167789	ACLAME v0.4	integrase	Prophage
proph:167870	ACLAME v0.4	DNA recombinase, putative	Prophage
proph:167883	ACLAME v0.4	DNA recombinase, putative	Prophage
proph:167900	ACLAME v0.4	phage integrase/recombinase	Prophage
proph:167933	ACLAME v0.4	putative bacteriophage integrase	Prophage
proph:167934	ACLAME v0.4	putative prophage integrase	Prophage
proph:167961	ACLAME v0.4	putative integrase	Prophage
proph:168092	ACLAME v0.4	putative integrase	Prophage
proph:168094	ACLAME v0.4	phage-related integrase/recombinase	Prophage
proph:168190	ACLAME v0.4	site-specific recombinase for integration and excision	Prophage
proph:168220	ACLAME v0.4	prophage LambdaW5, site-specific recombinase resolvase family protein	Prophage
proph:168297	ACLAME v0.4	phage integrase family protein	Prophage
proph:168363	ACLAME v0.4	phage integrase	Prophage
proph:168528	ACLAME v0.4	phage integrase family protein	Prophage
proph:168575	ACLAME v0.4	phage integrase domain/SAM domain-containing protein	Prophage
proph:168590	ACLAME v0.4	phage integrase family protein	Prophage
proph:168633	ACLAME v0.4	phage integrase family protein	Prophage
proph:168661	ACLAME v0.4	integrase/recombinase	Prophage
proph:168668	ACLAME v0.4	putative integrase/recombinase	Prophage
proph:168671	ACLAME v0.4	integrase/recombinase	Prophage
proph:168672	ACLAME v0.4	integrase/recombinase	Prophage
proph:168677	ACLAME v0.4	tyrosine recombinase xerD	Prophage
proph:168678	ACLAME v0.4	integrase/recombinase	Prophage
proph:168679	ACLAME v0.4	integrase/recombinase	Prophage
proph:168738	ACLAME v0.4	shufflon-specific DNA recombinase	Prophage
proph:168850	ACLAME v0.4	prophage LambdaSa2, site-specific recombinase phage integrase family protein	Prophage
proph:168875	ACLAME v0.4	prophage LambdaSa2, site-specific recombinase phage integrase family protein	Prophage
proph:168876	ACLAME v0.4	prophage LambdaSa1, site-specific recombinase phage integrase family protein	Prophage
proph:168948	ACLAME v0.4	putative RecA/RadA recombinase	Prophage
proph:169015	ACLAME v0.4	integrase family protein	Prophage
proph:169068	ACLAME v0.4	phage integrase family protein	Prophage
proph:169080	ACLAME v0.4	prophage P4 integrase	Prophage
proph:169113	ACLAME v0.4	putative integrase for prophage	Prophage
proph:169182	ACLAME v0.4	phage integrase family protein	Prophage
proph:169257	ACLAME v0.4	phage integrase	Prophage
proph:169375	ACLAME v0.4	integrase catalytic region	Prophage
proph:169607	ACLAME v0.4	site-specific recombinase	Prophage
proph:169769	ACLAME v0.4	phage integrase family protein	Prophage
proph:169865	ACLAME v0.4	phage integrase family protein	Prophage
proph:169889	ACLAME v0.4	phage integrase family protein	Prophage
proph:169950	ACLAME v0.4	integrase	Prophage
proph:170123	ACLAME v0.4	phage integrase	Prophage
proph:170187	ACLAME v0.4	site-specific recombinase, phage integrase family protein	Prophage
proph:170188	ACLAME v0.4	site-specific recombinase, phage integrase family protein	Prophage
proph:170202	ACLAME v0.4	cp4-like integrase protein	Prophage
proph:170381	ACLAME v0.4	site-specific recombinase	Prophage
proph:170467	ACLAME v0.4	site-specific recombinase	Prophage
proph:170479	ACLAME v0.4	pore-forming cytotoxin integrase	Prophage
proph:170496	ACLAME v0.4	integrase/recombinase	Prophage
proph:170520	ACLAME v0.4	phage integrase family protein	Prophage
proph:170535	ACLAME v0.4	integrase	Prophage
proph:170543	ACLAME v0.4	bacteriophage integrase	Prophage
proph:170570	ACLAME v0.4	integrase	Prophage
proph:170654	ACLAME v0.4	phage integrase	Prophage
proph:170667	ACLAME v0.4	integrase family protein	Prophage
proph:170741	ACLAME v0.4	integrase family protein	Prophage
proph:170913	ACLAME v0.4	putative RecA/RadA recombinase	Prophage
proph:170924	ACLAME v0.4	integrase family protein	Prophage
proph:171021	ACLAME v0.4	prophage LambdaSa04, site-specific recombinase resolvase family protein	Prophage
proph:171031	ACLAME v0.4	prophage LambdaSa04, site-specific recombinase resolvase family protein	Prophage
proph:171076	ACLAME v0.4	prophage LambdaSa03, site-specific recombinase phage integrase family protein	Prophage
proph:171334	ACLAME v0.4	integrase, phage-related protein	Prophage
proph:171617	ACLAME v0.4	integrase	Prophage
proph:171638	ACLAME v0.4	integrase	Prophage
proph:171712	ACLAME v0.4	integrase catalytic region	Prophage
proph:171773	ACLAME v0.4	phage integrase family protein	Prophage
proph:171777	ACLAME v0.4	integrase catalytic subunit	Prophage
proph:171779	ACLAME v0.4	integrase catalytic subunit	Prophage
proph:171784	ACLAME v0.4	integrase catalytic subunit	Prophage
proph:171787	ACLAME v0.4	integrase catalytic subunit	Prophage
proph:171794	ACLAME v0.4	phage integrase family protein	Prophage
proph:171862	ACLAME v0.4	phage integrase	Prophage
proph:171908	ACLAME v0.4	phage integrase	Prophage
proph:171922	ACLAME v0.4	putative integrase protein	Prophage
proph:171938	ACLAME v0.4	putative phage integrase	Prophage
proph:171939	ACLAME v0.4	putative integrase	Prophage
proph:171945	ACLAME v0.4	putative integrase	Prophage
proph:171964	ACLAME v0.4	phage integrase family protein	Prophage
proph:172009	ACLAME v0.4	integrase/recombinase	Prophage
proph:172122	ACLAME v0.4	phage integrase family site specific recombinase	Prophage
proph:172239	ACLAME v0.4	prophage LambdaBa03, site-specific recombinase phage integrase family protein protein	Prophage
proph:172261	ACLAME v0.4	prophage LambdaBa04, site-specific recombinase phage integrase family protein protein	Prophage
proph:172304	ACLAME v0.4	prophage LambdaBa02, site-specific recombinase phage integrase family protein protein	Prophage
proph:172312	ACLAME v0.4	prophage LambdaBa02, site-specific recombinase phage integrase family protein protein	Prophage
proph:172370	ACLAME v0.4	resolvase family site-specific recombinase	Prophage
proph:172394	ACLAME v0.4	putative integrase	Prophage
proph:172666	ACLAME v0.4	putative integrase	Prophage
proph:172759	ACLAME v0.4	putative integrase	Prophage
proph:172801	ACLAME v0.4	prophage lambdaba03, site-specific recombinase phage integrase family protein protein	Prophage
proph:172810	ACLAME v0.4	prophage lambdaba04, site-specific recombinase phage integrase family protein protein	Prophage
proph:172880	ACLAME v0.4	prophage lambdaba02, site-specific recombinase phage integrase family protein protein	Prophage
proph:172889	ACLAME v0.4	prophage lambdaba02, site-specific recombinase phage integrase family protein protein	Prophage
proph:172936	ACLAME v0.4	resolvase family site-specific recombinase	Prophage
proph:172984	ACLAME v0.4	integrase (phage-related protein)	Prophage
proph:173049	ACLAME v0.4	recombinase	Prophage
proph:173059	ACLAME v0.4	phage integrase family protein	Prophage
proph:173239	ACLAME v0.4	phage integrase family protein	Prophage
proph:173269	ACLAME v0.4	phage integrase family protein	Prophage
proph:173357	ACLAME v0.4	phage integrase family protein	Prophage
proph:173587	ACLAME v0.4	site-specific tyrosine recombinase XerC	Prophage
proph:173621	ACLAME v0.4	phage integrase family site specific recombinase	Prophage
proph:173842	ACLAME v0.4	phage integrase	Prophage
proph:173843	ACLAME v0.4	integrase	Prophage
proph:174018	ACLAME v0.4	integrase	Prophage
proph:174032	ACLAME v0.4	phage integrase	Prophage
proph:174103	ACLAME v0.4	phage integrase	Prophage
proph:174153	ACLAME v0.4	Phage integrase-related protein	Prophage
proph:174168	ACLAME v0.4	integrase-related protein	Prophage
proph:174390	ACLAME v0.4	Phage invertase/recombinase-related protein	Prophage
proph:174582	ACLAME v0.4	integrase	Prophage
proph:174619	ACLAME v0.4	integrase	Prophage
proph:174624	ACLAME v0.4	integrase	Prophage
proph:174655	ACLAME v0.4	phage integrase family site specific recombinase	Prophage
proph:174662	ACLAME v0.4	phage integrase	Prophage
proph:174774	ACLAME v0.4	prophage CP-933V integrase	Prophage
proph:174833	ACLAME v0.4	phi5005.1 integrase	Prophage
proph:174883	ACLAME v0.4	phi5005.2 integrase	Prophage
proph:174933	ACLAME v0.4	phi5005.3 integrase	Prophage
proph:175068	ACLAME v0.4	phage integrase	Prophage
proph:175087	ACLAME v0.4	integrase	Prophage
proph:175202	ACLAME v0.4	prophage lambda integrase (Int(lambda))	Prophage
proph:175315	ACLAME v0.4	phage integrase family protein	Prophage
proph:175320	ACLAME v0.4	integrase catalytic subunit	Prophage
proph:175327	ACLAME v0.4	integrase catalytic subunit	Prophage
proph:175330	ACLAME v0.4	integrase catalytic subunit	Prophage
proph:175396	ACLAME v0.4	integrase family protein	Prophage
proph:175397	ACLAME v0.4	phage integrase family site specific recombinase	Prophage
proph:175420	ACLAME v0.4	phage integrase family site specific recombinase	Prophage
proph:175563	ACLAME v0.4	site-specific recombinase	Prophage
proph:175774	ACLAME v0.4	phage integrase	Prophage
proph:175964	ACLAME v0.4	recombinase A	Prophage
proph:176038	ACLAME v0.4	truncated integrase	Prophage
proph:176097	ACLAME v0.4	phage-related integrase	Prophage
proph:176267	ACLAME v0.4	phage-related integrase	Prophage
proph:176350	ACLAME v0.4	phage integrase	Prophage
proph:176365	ACLAME v0.4	Gifsy-2 prophage; putative RecA/RadA recombinase	Prophage
proph:176378	ACLAME v0.4	phage integrase	Prophage
proph:176426	ACLAME v0.4	integrase	Prophage
proph:176476	ACLAME v0.4	integrase	Prophage
proph:176523	ACLAME v0.4	phage integrase	Prophage
proph:176573	ACLAME v0.4	phage integrase	Prophage
proph:176706	ACLAME v0.4	putative integrase from bacteriophage	Prophage
proph:176769	ACLAME v0.4	prophage lambda integrase	Prophage
proph:176890	ACLAME v0.4	integrase-like protein	Prophage
proph:176924	ACLAME v0.4	putative phage integrase	Prophage
proph:176937	ACLAME v0.4	putative recombinase - phage associated	Prophage
proph:176957	ACLAME v0.4	putative integrase - phage associated	Prophage
proph:177017	ACLAME v0.4	putative integrase - phage associated	Prophage
proph:177075	ACLAME v0.4	putative integrase - phage associated	Prophage
proph:177115	ACLAME v0.4	putative recombinase - phage associated	Prophage
proph:177126	ACLAME v0.4	putative integrase - phage associated	Prophage
proph:177180	ACLAME v0.4	putative phage integrase - phage associated	Prophage
proph:177244	ACLAME v0.4	putative integrase - phage associated	Prophage
proph:177420	ACLAME v0.4	putative integrase for prophage CP-933H	Prophage
proph:177457	ACLAME v0.4	putative integrase encoded by prophage CP-933K; partial	Prophage
proph:177579	ACLAME v0.4	putative integrase within CP-933O; partial	Prophage
proph:177643	ACLAME v0.4	putative integrase for prophage CP-933V	Prophage
proph:177705	ACLAME v0.4	lambda integrase-like, N-terminal,DNA breaking-rejoining enzyme, catalytic core	Prophage
proph:177819	ACLAME v0.4	lambda integrase-like, N-terminal,DNA breaking-rejoining enzyme, catalytic core	Prophage
proph:177883	ACLAME v0.4	putative integrase (phage associated)	Prophage
proph:177887	ACLAME v0.4	putative recombinase (phage associated)	Prophage
proph:177896	ACLAME v0.4	integrase/recombinase	Prophage
proph:177970	ACLAME v0.4	putative integrase	Prophage
proph:177974	ACLAME v0.4	putative integrase (phage associated)	Prophage
proph:178065	ACLAME v0.4	putative integrase (phage associated)	Prophage
proph:178171	ACLAME v0.4	putative integrase (phage associated)	Prophage
proph:178255	ACLAME v0.4	putative integrase	Prophage
proph:178296	ACLAME v0.4	phage integrase, putative	Prophage
proph:178328	ACLAME v0.4	integrative genetic element Ppu40, integrase	Prophage
proph:178329	ACLAME v0.4	phage integrase, putative	Prophage
proph:178364	ACLAME v0.4	phage recombinase, putative	Prophage
proph:178408	ACLAME v0.4	phage integrase, putative	Prophage
proph:178482	ACLAME v0.4	phage-related integrase	Prophage
proph:178649	ACLAME v0.4	phage-related integrase	Prophage
proph:178682	ACLAME v0.4	phage-related integrase/recombinase	Prophage
proph:178843	ACLAME v0.4	phage-related integrase	Prophage
proph:178932	ACLAME v0.4	phage-related integrase	Prophage
proph:178943	ACLAME v0.4	phage-related integrase	Prophage
proph:179021	ACLAME v0.4	putative RecA/RadA recombinase	Prophage
proph:179153	ACLAME v0.4	phage integrase	Prophage
proph:179202	ACLAME v0.4	phage integrase family protein	Prophage
proph:179258	ACLAME v0.4	phage integrase family protein	Prophage
proph:179317	ACLAME v0.4	phage integrase family protein	Prophage
proph:179390	ACLAME v0.4	integrase for prophage	Prophage
proph:179504	ACLAME v0.4	phage integrase family protein	Prophage
proph:179571	ACLAME v0.4	phage integrase family site specific recombinase	Prophage
proph:179711	ACLAME v0.4	site-specific recombinase	Prophage
proph:179712	ACLAME v0.4	site-specific recombinase	Prophage
proph:179908	ACLAME v0.4	phage integrase	Prophage
proph:180074	ACLAME v0.4	integrase	Prophage
proph:180075	ACLAME v0.4	integrase family protein	Prophage
proph:180088	ACLAME v0.4	gifsy-2 prophage; putative RecA/RadA recombinase	Prophage
proph:180099	ACLAME v0.4	integrase catalytic region	Prophage
proph:180177	ACLAME v0.4	integrase family protein	Prophage
proph:180197	ACLAME v0.4	integrase family protein	Prophage
proph:180253	ACLAME v0.4	integrase catalytic subunit	Prophage
proph:180365	ACLAME v0.4	Phage integrase:Phage integrase, N-terminal SAM-like	Prophage
proph:180393	ACLAME v0.4	putative integrase	Prophage
proph:180428	ACLAME v0.4	putative recombinase	Prophage
proph:180460	ACLAME v0.4	putative bacteriophage 370.1 integrase	Prophage
proph:180497	ACLAME v0.4	integrase	Prophage
proph:180566	ACLAME v0.4	putative integrase	Prophage
proph:180567	ACLAME v0.4	putative recombinase	Prophage
proph:180613	ACLAME v0.4	putative phage integrase	Prophage
proph:180737	ACLAME v0.4	integrase	Prophage
proph:180754	ACLAME v0.4	shufflon-specific DNA recombinase	Prophage
proph:180852	ACLAME v0.4	site-specific tyrosine recombinase XerC	Prophage
proph:180936	ACLAME v0.4	integrase	Prophage
proph:180992	ACLAME v0.4	integrase	Prophage
proph:181114	ACLAME v0.4	integrase-like protein	Prophage
proph:181222	ACLAME v0.4	prophage lambda integrase	Prophage
proph:181292	ACLAME v0.4	putative prophage Sf6-like integrase	Prophage
proph:181358	ACLAME v0.4	integrase	Prophage
proph:181399	ACLAME v0.4	integrase	Prophage
proph:181465	ACLAME v0.4	bacteriophage integrase	Prophage
proph:181732	ACLAME v0.4	gifsy-2 prophage; putative RecA/RadA recombinase	Prophage
proph:181734	ACLAME v0.4	phage integrase family protein	Prophage
proph:181758	ACLAME v0.4	phage integrase family protein	Prophage
proph:181759	ACLAME v0.4	integrase	Prophage
proph:181812	ACLAME v0.4	phage integrase	Prophage
proph:181820	ACLAME v0.4	putative phage integrase	Prophage
proph:181842	ACLAME v0.4	phage integrase family protein	Prophage
proph:181843	ACLAME v0.4	phage integrase family protein	Prophage
proph:181878	ACLAME v0.4	phage integrase	Prophage
proph:181925	ACLAME v0.4	integrase	Prophage
proph:181926	ACLAME v0.4	integrase	Prophage
proph:181940	ACLAME v0.4	integrase, catalytic region	Prophage
proph:181979	ACLAME v0.4	Phage integrase	Prophage
proph:181999	ACLAME v0.4	integrase, catalytic region	Prophage
proph:182017	ACLAME v0.4	phage-related integrase	Prophage
proph:182031	ACLAME v0.4	integrase	Prophage
proph:182330	ACLAME v0.4	site-specific recombinase	Prophage
proph:182480	ACLAME v0.4	phage integrase	Prophage
proph:182514	ACLAME v0.4	phiSLT ORF401-like protein, integrase	Prophage
proph:182577	ACLAME v0.4	integrase	Prophage
proph:182773	ACLAME v0.4	integrase family protein	Prophage
proph:182809	ACLAME v0.4	phage-related integrase	Prophage
proph:182857	ACLAME v0.4	site-specific recombinase	Prophage
proph:182930	ACLAME v0.4	site-specific recombinase resolvase family protein PinR	Prophage
proph:182982	ACLAME v0.4	phage integrase family site specific recombinase	Prophage
proph:183040	ACLAME v0.4	phage integrase family site specific recombinase	Prophage
proph:183045	ACLAME v0.4	integrase	Prophage
proph:183098	ACLAME v0.4	integrase	Prophage
proph:183103	ACLAME v0.4	recombinase	Prophage
proph:183148	ACLAME v0.4	integrase	Prophage
proph:183267	ACLAME v0.4	integrase	Prophage
proph:183411	ACLAME v0.4	phage recombinase	Prophage
proph:183417	ACLAME v0.4	integrase	Prophage
proph:183446	ACLAME v0.4	integrase family protein	Prophage
proph:183498	ACLAME v0.4	Recombinase	Prophage
proph:183541	ACLAME v0.4	integrase	Prophage
proph:183558	ACLAME v0.4	putative integrase	Prophage
proph:183580	ACLAME v0.4	putative phage integrase protein	Prophage
proph:183610	ACLAME v0.4	putative integrase for prophage	Prophage
proph:183650	ACLAME v0.4	putative integrase	Prophage
proph:183700	ACLAME v0.4	phage integrase family site specific recombinase	Prophage
proph:183727	ACLAME v0.4	phage integrase	Prophage
proph:183782	ACLAME v0.4	phage integrase family protein	Prophage
proph:183907	ACLAME v0.4	phage integrase family protein	Prophage
proph:183946	ACLAME v0.4	phage integrase family protein	Prophage
proph:183978	ACLAME v0.4	integrase catalytic subunit	Prophage
proph:184029	ACLAME v0.4	putative integrase prophage protein	Prophage
proph:184093	ACLAME v0.4	resolvase family site-specific recombinase	Prophage
proph:184190	ACLAME v0.4	phage integrase family protein	Prophage
proph:184236	ACLAME v0.4	recombinase A	Prophage
proph:184294	ACLAME v0.4	phage integrase family protein	Prophage
proph:184406	ACLAME v0.4	prophage PSPPH01, site-specific recombinase phage integrase family protein	Prophage
proph:184433	ACLAME v0.4	prophage PSPPH06, site-specific recombinase phage integrase family protein	Prophage
proph:184482	ACLAME v0.4	phage integrase	Prophage
proph:184508	ACLAME v0.4	phage integrase	Prophage
proph:184621	ACLAME v0.4	putative phage integrase	Prophage
proph:184639	ACLAME v0.4	putative integrase	Prophage
proph:184677	ACLAME v0.4	putative integrase for prophage CP-933R	Prophage
proph:184702	ACLAME v0.4	integrase catalytic subunit	Prophage
proph:184713	ACLAME v0.4	integrase catalytic subunit	Prophage
proph:184772	ACLAME v0.4	recombinase	Prophage
proph:184825	ACLAME v0.4	phage integrase family protein	Prophage
proph:185044	ACLAME v0.4	integrase	Prophage
proph:185129	ACLAME v0.4	integrase catalytic subunit	Prophage
proph:185198	ACLAME v0.4	phage integrase family site specific recombinase	Prophage
proph:185247	ACLAME v0.4	integrase catalytic region	Prophage
plasmid:14324	ACLAME v0.4	TnpA	Plasmid
plasmid:14416	ACLAME v0.4	TnpR resolvase C-terminal fragment	Plasmid
plasmid:14749	ACLAME v0.4	TnpA protein	Plasmid
plasmid:14759	ACLAME v0.4	TnpB protein	Plasmid
plasmid:14761	ACLAME v0.4	TnpCF protein	Plasmid
plasmid:14762	ACLAME v0.4	TnpC protein	Plasmid
plasmid:14766	ACLAME v0.4	TnpA protein	Plasmid
plasmid:14770	ACLAME v0.4	TnpA protein	Plasmid
plasmid:14791	ACLAME v0.4	TnpC	Plasmid
plasmid:14792	ACLAME v0.4	TnpCF	Plasmid
plasmid:14794	ACLAME v0.4	TnpB	Plasmid
plasmid:14917	ACLAME v0.4	TnpA	Plasmid
plasmid:14918	ACLAME v0.4	TnpB	Plasmid
plasmid:14929	ACLAME v0.4	Tnp1249b	Plasmid
plasmid:14930	ACLAME v0.4	TnpCX	Plasmid
plasmid:14933	ACLAME v0.4	Tnp1249a	Plasmid
plasmid:14943	ACLAME v0.4	Tnp5564	Plasmid
plasmid:14946	ACLAME v0.4	Tnp1513	Plasmid
plasmid:14951	ACLAME v0.4	Tnp1250b	Plasmid
plasmid:14955	ACLAME v0.4	Tnp1249c	Plasmid
plasmid:14958	ACLAME v0.4	TnpNF	Plasmid
plasmid:14959	ACLAME v0.4	Tnp1250a	Plasmid
plasmid:14961	ACLAME v0.4	Tnp26R	Plasmid
plasmid:14963	ACLAME v0.4	Tnp26L	Plasmid
plasmid:14964	ACLAME v0.4	TnpA	Plasmid
plasmid:15378	ACLAME v0.4	TnpA	Plasmid
plasmid:15720	ACLAME v0.4	TnpA	Plasmid
plasmid:15733	ACLAME v0.4	TnpR	Plasmid
plasmid:15986	ACLAME v0.4	TnpAIS26cp1	Plasmid
plasmid:16014	ACLAME v0.4	TnpAIS26cp2	Plasmid
plasmid:16024	ACLAME v0.4	TnpAIS26cp3	Plasmid
plasmid:16034	ACLAME v0.4	TnpAIS26cp4	Plasmid
plasmid:17007	ACLAME v0.4	TnpA ISEcp1	Plasmid
plasmid:17009	ACLAME v0.4	TnpA IS903-C	Plasmid
plasmid:28793	ACLAME v0.4	Tnp2	Plasmid
plasmid:28799	ACLAME v0.4	Tnp1	Plasmid
plasmid:30015	ACLAME v0.4	TnpR protein	Plasmid
plasmid:30056	ACLAME v0.4	TnpR protein	Plasmid
plasmid:112456	ACLAME v0.4	TnpA	Plasmid
plasmid:112462	ACLAME v0.4	TnpA2	Plasmid
plasmid:112473	ACLAME v0.4	TnpR	Plasmid
plasmid:117689	ACLAME v0.4	TnpA	Plasmid
plasmid:117694	ACLAME v0.4	TnpA	Plasmid
plasmid:117745	ACLAME v0.4	TnpA	Plasmid
plasmid:117754	ACLAME v0.4	TnpA	Plasmid
plasmid:117757	ACLAME v0.4	TnpM	Plasmid
plasmid:117762	ACLAME v0.4	TnpA	Plasmid
plasmid:117805	ACLAME v0.4	TnpA	Plasmid
plasmid:117831	ACLAME v0.4	TnpA	Plasmid
plasmid:118034	ACLAME v0.4	TnpC protein	Plasmid
plasmid:125304	ACLAME v0.4	putative TnpM	Plasmid
plasmid:126378	ACLAME v0.4	Tnp	Plasmid
plasmid:128207	ACLAME v0.4	TnpA	Plasmid
plasmid:130045	ACLAME v0.4	TnpA	Plasmid
plasmid:130051	ACLAME v0.4	TnpBPH	Plasmid
plasmid:134309	ACLAME v0.4	TnpR	Plasmid
plasmid:134347	ACLAME v0.4	TnpA	Plasmid
plasmid:136536	ACLAME v0.4	TnpR resolvase	Plasmid
plasmid:136882	ACLAME v0.4	TnpR	Plasmid
plasmid:139650	ACLAME v0.4	tnpM	Plasmid
plasmid:144924	ACLAME v0.4	TnpA	Plasmid
plasmid:145853	ACLAME v0.4	TnpC	Plasmid
plasmid:145886	ACLAME v0.4	TnpC	Plasmid
plasmid:148150	ACLAME v0.4	TnpA	Plasmid
plasmid:148151	ACLAME v0.4	TnpR	Plasmid
plasmid:148156	ACLAME v0.4	TnpA	Plasmid
plasmid:148159	ACLAME v0.4	TnpA	Plasmid
plasmid:148160	ACLAME v0.4	TnpA	Plasmid
plasmid:148162	ACLAME v0.4	TnpA	Plasmid
plasmid:148212	ACLAME v0.4	TnpA	Plasmid
plasmid:148214	ACLAME v0.4	TnpR	Plasmid
plasmid:148216	ACLAME v0.4	TnpA	Plasmid
plasmid:157062	ACLAME v0.4	TnpC protein	Plasmid
proph:166084	ACLAME v0.4	TnpC protein	Prophage
proph:166091	ACLAME v0.4	TnpB protein	Prophage
ARO:3004259	CARD v1.2.1	AAC(1)	aminoglycoside
ARO:3000317	CARD v1.2.1	AAC(1)-I	aminoglycoside
ARO:3000341	CARD v1.2.1	AAC(2')	aminoglycoside
ARO:3002523	CARD v1.2.1	AAC(2')-Ia	aminoglycoside
ARO:3002524	CARD v1.2.1	AAC(2')-Ib	aminoglycoside
ARO:3002525	CARD v1.2.1	AAC(2')-Ic	aminoglycoside
ARO:3002526	CARD v1.2.1	AAC(2')-Id	aminoglycoside
ARO:3002527	CARD v1.2.1	AAC(2')-Ie	aminoglycoside
ARO:3003988	CARD v1.2.1	AAC(2')-IIb	aminoglycoside
ARO:3000322	CARD v1.2.1	AAC(3)	aminoglycoside
ARO:3002528	CARD v1.2.1	AAC(3)-Ia	aminoglycoside
ARO:3002530	CARD v1.2.1	AAC(3)-Ib	aminoglycoside
ARO:3002600	CARD v1.2.1	AAC(3)-Ib/AAC(6')-Ib''	aminoglycoside
ARO:3002531	CARD v1.2.1	AAC(3)-Ic	aminoglycoside
ARO:3002529	CARD v1.2.1	AAC(3)-Id	aminoglycoside
ARO:3002533	CARD v1.2.1	AAC(3)-IIa	aminoglycoside
ARO:3002534	CARD v1.2.1	AAC(3)-IIb	aminoglycoside
ARO:3002535	CARD v1.2.1	AAC(3)-IIc	aminoglycoside
ARO:3002536	CARD v1.2.1	AAC(3)-IIIa	aminoglycoside
ARO:3002537	CARD v1.2.1	AAC(3)-IIIb	aminoglycoside
ARO:3002538	CARD v1.2.1	AAC(3)-IIIc	aminoglycoside
ARO:3002539	CARD v1.2.1	AAC(3)-IV	aminoglycoside
ARO:3002543	CARD v1.2.1	AAC(3)-IXa	aminoglycoside
ARO:3002540	CARD v1.2.1	AAC(3)-VIa	aminoglycoside
ARO:3002541	CARD v1.2.1	AAC(3)-VIIa	aminoglycoside
ARO:3002542	CARD v1.2.1	AAC(3)-VIIIa	aminoglycoside
ARO:3002544	CARD v1.2.1	AAC(3)-Xa	aminoglycoside
ARO:3000345	CARD v1.2.1	AAC(6')	aminoglycoside
ARO:3002583	CARD v1.2.1	AAC(6')-29a	aminoglycoside
ARO:3002584	CARD v1.2.1	AAC(6')-29b	aminoglycoside
ARO:3002599	CARD v1.2.1	AAC(6')-30/AAC(6')-Ib'-fusion-protein	aminoglycoside
ARO:3002585	CARD v1.2.1	AAC(6')-31	aminoglycoside
ARO:3002586	CARD v1.2.1	AAC(6')-32	aminoglycoside
ARO:3002587	CARD v1.2.1	AAC(6')-33	aminoglycoside
ARO:3003989	CARD v1.2.1	AAC(6')-34	aminoglycoside
ARO:3002588	CARD v1.2.1	AAC(6')-I30	aminoglycoside
ARO:3002545	CARD v1.2.1	AAC(6')-Ia	aminoglycoside
ARO:3002571	CARD v1.2.1	AAC(6')-Iaa	aminoglycoside
ARO:3002572	CARD v1.2.1	AAC(6')-Iad	aminoglycoside
ARO:3002573	CARD v1.2.1	AAC(6')-Iae	aminoglycoside
ARO:3002574	CARD v1.2.1	AAC(6')-Iaf	aminoglycoside
ARO:3002575	CARD v1.2.1	AAC(6')-Iai	aminoglycoside
ARO:3003677	CARD v1.2.1	AAC(6')-Iaj	aminoglycoside
ARO:3003199	CARD v1.2.1	AAC(6')-Iak	aminoglycoside
ARO:3003200	CARD v1.2.1	AAC(6')-Ian	aminoglycoside
ARO:3002546	CARD v1.2.1	AAC(6')-Ib	aminoglycoside
ARO:3002547	CARD v1.2.1	AAC(6')-Ib-cr	aminoglycoside
ARO:3002592	CARD v1.2.1	AAC(6')-Ib-Hangzhou	aminoglycoside
ARO:3002593	CARD v1.2.1	AAC(6')-Ib-SK	aminoglycoside
ARO:3002591	CARD v1.2.1	AAC(6')-Ib-Suzhou	aminoglycoside
ARO:3003676	CARD v1.2.1	AAC(6')-Ib'	aminoglycoside
ARO:3002581	CARD v1.2.1	AAC(6')-Ib10	aminoglycoside
ARO:3002582	CARD v1.2.1	AAC(6')-Ib11	aminoglycoside
ARO:3002576	CARD v1.2.1	AAC(6')-Ib3	aminoglycoside
ARO:3002577	CARD v1.2.1	AAC(6')-Ib4	aminoglycoside
ARO:3002578	CARD v1.2.1	AAC(6')-Ib7	aminoglycoside
ARO:3002579	CARD v1.2.1	AAC(6')-Ib8	aminoglycoside
ARO:3002580	CARD v1.2.1	AAC(6')-Ib9	aminoglycoside
ARO:3002549	CARD v1.2.1	AAC(6')-Ic	aminoglycoside
ARO:3002597	CARD v1.2.1	AAC(6')-Ie-APH(2'')-Ia	aminoglycoside
ARO:3002553	CARD v1.2.1	AAC(6')-If	aminoglycoside
ARO:3002554	CARD v1.2.1	AAC(6')-Ig	aminoglycoside
ARO:3002555	CARD v1.2.1	AAC(6')-Ih	aminoglycoside
ARO:3002556	CARD v1.2.1	AAC(6')-Ii	aminoglycoside
ARO:3002594	CARD v1.2.1	AAC(6')-IIa	aminoglycoside
ARO:3002595	CARD v1.2.1	AAC(6')-IIb	aminoglycoside
ARO:3002596	CARD v1.2.1	AAC(6')-IIc	aminoglycoside
ARO:3002589	CARD v1.2.1	AAC(6')-Iid	aminoglycoside
ARO:3002548	CARD v1.2.1	AAC(6')-IId	aminoglycoside
ARO:3002590	CARD v1.2.1	AAC(6')-Iih	aminoglycoside
ARO:3002557	CARD v1.2.1	AAC(6')-Ij	aminoglycoside
ARO:3002558	CARD v1.2.1	AAC(6')-Ik	aminoglycoside
ARO:3002559	CARD v1.2.1	AAC(6')-Ip	aminoglycoside
ARO:3002560	CARD v1.2.1	AAC(6')-Iq	aminoglycoside
ARO:3002561	CARD v1.2.1	AAC(6')-Ir	aminoglycoside
ARO:3002562	CARD v1.2.1	AAC(6')-Is	aminoglycoside
ARO:3002563	CARD v1.2.1	AAC(6')-Isa	aminoglycoside
ARO:3002564	CARD v1.2.1	AAC(6')-It	aminoglycoside
ARO:3002565	CARD v1.2.1	AAC(6')-Iu	aminoglycoside
ARO:3002566	CARD v1.2.1	AAC(6')-Iv	aminoglycoside
ARO:3002567	CARD v1.2.1	AAC(6')-Iw	aminoglycoside
ARO:3002568	CARD v1.2.1	AAC(6')-Ix	aminoglycoside
ARO:3002569	CARD v1.2.1	AAC(6')-Iy	aminoglycoside
ARO:3002570	CARD v1.2.1	AAC(6')-Iz	aminoglycoside
ARO:3002628	CARD v1.2.1	aad(6)	aminoglycoside
ARO:3002601	CARD v1.2.1	aadA	aminoglycoside
ARO:3002611	CARD v1.2.1	aadA11	aminoglycoside
ARO:3002612	CARD v1.2.1	aadA12	aminoglycoside
ARO:3002613	CARD v1.2.1	aadA13	aminoglycoside
ARO:3002614	CARD v1.2.1	aadA14	aminoglycoside
ARO:3002615	CARD v1.2.1	aadA15	aminoglycoside
ARO:3002616	CARD v1.2.1	aadA16	aminoglycoside
ARO:3002617	CARD v1.2.1	aadA17	aminoglycoside
ARO:3002602	CARD v1.2.1	aadA2	aminoglycoside
ARO:3002618	CARD v1.2.1	aadA21	aminoglycoside
ARO:3002619	CARD v1.2.1	aadA22	aminoglycoside
ARO:3002620	CARD v1.2.1	aadA23	aminoglycoside
ARO:3002621	CARD v1.2.1	aadA24	aminoglycoside
ARO:3003197	CARD v1.2.1	aadA25	aminoglycoside
ARO:3002603	CARD v1.2.1	aadA3	aminoglycoside
ARO:3002604	CARD v1.2.1	aadA4	aminoglycoside
ARO:3002605	CARD v1.2.1	aadA5	aminoglycoside
ARO:3002606	CARD v1.2.1	aadA6	aminoglycoside
ARO:3002622	CARD v1.2.1	aadA6/aadA10	aminoglycoside
ARO:3002607	CARD v1.2.1	aadA7	aminoglycoside
ARO:3002608	CARD v1.2.1	aadA8	aminoglycoside
ARO:3002609	CARD v1.2.1	aadA9	aminoglycoside
ARO:3002627	CARD v1.2.1	aadK	aminoglycoside
ARO:3003942	CARD v1.2.1	abcA	multidrug
ARO:3000753	CARD v1.2.1	abeM	multidrug
ARO:3000768	CARD v1.2.1	abeS	multidrug
ARO:3000073	CARD v1.2.1	ACC-beta-lactamase	beta-lactam
ARO:3001815	CARD v1.2.1	ACC-1	beta-lactam
ARO:3001816	CARD v1.2.1	ACC-2	beta-lactam
ARO:3001817	CARD v1.2.1	ACC-3	beta-lactam
ARO:3001818	CARD v1.2.1	ACC-4	beta-lactam
ARO:3001819	CARD v1.2.1	ACC-5	beta-lactam
ARO:3003796	CARD v1.2.1	Acinetobacter-baumannii-AmpC	beta-lactam
ARO:3004232	CARD v1.2.1	Acinetobacter-baumannii-AmpC-family-beta-lactamase	beta-lactam
ARO:3000207	CARD v1.2.1	acrA	multidrug
ARO:3000384	CARD v1.2.1	AcrAB-TolC	multidrug
ARO:3004082	CARD v1.2.1	AcrAD-TolC	aminoglycoside
ARO:3004081	CARD v1.2.1	AcrAD-TolC-confers-resistance-to-amikacin,-gentamicin,-and-tobramycin	aminoglycoside
ARO:3000216	CARD v1.2.1	acrB	multidrug
ARO:3000491	CARD v1.2.1	acrD	aminoglycoside
ARO:3000499	CARD v1.2.1	AcrE	multidrug
ARO:3000503	CARD v1.2.1	AcrEF-TolC	multidrug
ARO:3004083	CARD v1.2.1	AcrEF-TolC-confers-resistance-to-ciprofloxacin	multidrug
ARO:3000502	CARD v1.2.1	AcrF	multidrug
ARO:3000702	CARD v1.2.1	acrR	multidrug
ARO:3000656	CARD v1.2.1	AcrS	multidrug
ARO:3000072	CARD v1.2.1	ACT-beta-lactamase	beta-lactam
ARO:3001821	CARD v1.2.1	ACT-1	beta-lactam
ARO:3001832	CARD v1.2.1	ACT-10	beta-lactam
ARO:3001833	CARD v1.2.1	ACT-11	beta-lactam
ARO:3001834	CARD v1.2.1	ACT-12	beta-lactam
ARO:3001835	CARD v1.2.1	ACT-13	beta-lactam
ARO:3001836	CARD v1.2.1	ACT-14	beta-lactam
ARO:3001837	CARD v1.2.1	ACT-15	beta-lactam
ARO:3001827	CARD v1.2.1	ACT-16	beta-lactam
ARO:3001838	CARD v1.2.1	ACT-17	beta-lactam
ARO:3001839	CARD v1.2.1	ACT-18	beta-lactam
ARO:3001840	CARD v1.2.1	ACT-19	beta-lactam
ARO:3001822	CARD v1.2.1	ACT-2	beta-lactam
ARO:3001841	CARD v1.2.1	ACT-20	beta-lactam
ARO:3001842	CARD v1.2.1	ACT-21	beta-lactam
ARO:3001843	CARD v1.2.1	ACT-22	beta-lactam
ARO:3001828	CARD v1.2.1	ACT-23	beta-lactam
ARO:3001844	CARD v1.2.1	ACT-24	beta-lactam
ARO:3001845	CARD v1.2.1	ACT-25	beta-lactam
ARO:3001847	CARD v1.2.1	ACT-27	beta-lactam
ARO:3001848	CARD v1.2.1	ACT-28	beta-lactam
ARO:3001849	CARD v1.2.1	ACT-29	beta-lactam
ARO:3001823	CARD v1.2.1	ACT-3	beta-lactam
ARO:3001850	CARD v1.2.1	ACT-30	beta-lactam
ARO:3001851	CARD v1.2.1	ACT-31	beta-lactam
ARO:3001852	CARD v1.2.1	ACT-32	beta-lactam
ARO:3001853	CARD v1.2.1	ACT-33	beta-lactam
ARO:3001854	CARD v1.2.1	ACT-34	beta-lactam
ARO:3001855	CARD v1.2.1	ACT-35	beta-lactam
ARO:3003171	CARD v1.2.1	ACT-36	beta-lactam
ARO:3003172	CARD v1.2.1	ACT-37	beta-lactam
ARO:3003655	CARD v1.2.1	ACT-38	beta-lactam
ARO:3001829	CARD v1.2.1	ACT-4	beta-lactam
ARO:3001824	CARD v1.2.1	ACT-5	beta-lactam
ARO:3001825	CARD v1.2.1	ACT-6	beta-lactam
ARO:3001830	CARD v1.2.1	ACT-7	beta-lactam
ARO:3001831	CARD v1.2.1	ACT-8	beta-lactam
ARO:3001826	CARD v1.2.1	ACT-9	beta-lactam
ARO:3003846	CARD v1.2.1	ADC-beta-lactamase	beta-lactam
ARO:3003847	CARD v1.2.1	ADC-1	beta-lactam
ARO:3003856	CARD v1.2.1	ADC-12	beta-lactam
ARO:3003857	CARD v1.2.1	ADC-13	beta-lactam
ARO:3003858	CARD v1.2.1	ADC-14	beta-lactam
ARO:3003859	CARD v1.2.1	ADC-15	beta-lactam
ARO:3003860	CARD v1.2.1	ADC-16	beta-lactam
ARO:3003861	CARD v1.2.1	ADC-17	beta-lactam
ARO:3003862	CARD v1.2.1	ADC-18	beta-lactam
ARO:3003863	CARD v1.2.1	ADC-19	beta-lactam
ARO:3003848	CARD v1.2.1	ADC-2	beta-lactam
ARO:3003864	CARD v1.2.1	ADC-20	beta-lactam
ARO:3003865	CARD v1.2.1	ADC-21	beta-lactam
ARO:3003866	CARD v1.2.1	ADC-22	beta-lactam
ARO:3003867	CARD v1.2.1	ADC-23	beta-lactam
ARO:3003868	CARD v1.2.1	ADC-25	beta-lactam
ARO:3003849	CARD v1.2.1	ADC-3	beta-lactam
ARO:3003870	CARD v1.2.1	ADC-31	beta-lactam
ARO:3003871	CARD v1.2.1	ADC-39	beta-lactam
ARO:3003850	CARD v1.2.1	ADC-4	beta-lactam
ARO:3003872	CARD v1.2.1	ADC-41	beta-lactam
ARO:3003873	CARD v1.2.1	ADC-42	beta-lactam
ARO:3003874	CARD v1.2.1	ADC-43	beta-lactam
ARO:3003876	CARD v1.2.1	ADC-44	beta-lactam
ARO:3003851	CARD v1.2.1	ADC-5	beta-lactam
ARO:3003878	CARD v1.2.1	ADC-56	beta-lactam
ARO:3003852	CARD v1.2.1	ADC-6	beta-lactam
ARO:3003879	CARD v1.2.1	ADC-61	beta-lactam
ARO:3003853	CARD v1.2.1	ADC-7	beta-lactam
ARO:3003880	CARD v1.2.1	ADC-74	beta-lactam
ARO:3003881	CARD v1.2.1	ADC-75	beta-lactam
ARO:3003882	CARD v1.2.1	ADC-76	beta-lactam
ARO:3003883	CARD v1.2.1	ADC-77	beta-lactam
ARO:3003884	CARD v1.2.1	ADC-78	beta-lactam
ARO:3003885	CARD v1.2.1	ADC-79	beta-lactam
ARO:3003854	CARD v1.2.1	ADC-8	beta-lactam
ARO:3003886	CARD v1.2.1	ADC-80	beta-lactam
ARO:3003887	CARD v1.2.1	ADC-81	beta-lactam
ARO:3003888	CARD v1.2.1	ADC-82	beta-lactam
ARO:3000774	CARD v1.2.1	adeA	multidrug
ARO:3000770	CARD v1.2.1	AdeABC	multidrug
ARO:3000775	CARD v1.2.1	adeB	multidrug
ARO:3003811	CARD v1.2.1	adeC	multidrug
ARO:3000777	CARD v1.2.1	adeF	multidrug
ARO:3000771	CARD v1.2.1	AdeFGH	multidrug
ARO:3000778	CARD v1.2.1	adeG	multidrug
ARO:3000779	CARD v1.2.1	adeH	multidrug
ARO:3000780	CARD v1.2.1	adeI	multidrug
ARO:3000772	CARD v1.2.1	AdeIJK	multidrug
ARO:3000781	CARD v1.2.1	adeJ	multidrug
ARO:3000782	CARD v1.2.1	adeK	multidrug
ARO:3000620	CARD v1.2.1	adeL	multidrug
ARO:3000559	CARD v1.2.1	adeN	multidrug
ARO:3000553	CARD v1.2.1	adeR	multidrug
ARO:3000549	CARD v1.2.1	adeS	multidrug
ARO:3000089	CARD v1.2.1	AER-beta-lactamase	beta-lactam
ARO:3002481	CARD v1.2.1	AER-1	beta-lactam
ARO:3004216	CARD v1.2.1	AIM-beta-lactamase	beta-lactam
ARO:3000853	CARD v1.2.1	AIM-1	beta-lactam
ARO:3003985	CARD v1.2.1	amidohydrolysis-of-bacitracin-undecaprenyl-pyrophosphate	bacitracin
ARO:3000121	CARD v1.2.1	aminoglycoside-acetyltransferase-(AAC)	aminoglycoside
ARO:3000218	CARD v1.2.1	aminoglycoside-nucleotidyltransferase-(ANT)	aminoglycoside
ARO:3000114	CARD v1.2.1	aminoglycoside-phosphotransferase-(APH)	aminoglycoside
ARO:3004258	CARD v1.2.1	amp-acetyltransferase	aminoglycoside
ARO:3000637	CARD v1.2.1	ampicillin	beta-lactam
ARO:3003998	CARD v1.2.1	ampicillin-sulbactam	beta-lactam
ARO:3002982	CARD v1.2.1	amrA	multidrug
ARO:3002981	CARD v1.2.1	AmrAB-OprM	aminoglycoside
ARO:3002983	CARD v1.2.1	amrB	multidrug
ARO:3000230	CARD v1.2.1	ANT(2'')-Ia	aminoglycoside
ARO:3000232	CARD v1.2.1	ANT(3'')-Ia	aminoglycoside
ARO:3002598	CARD v1.2.1	ANT(3'')-Ii-AAC(6')-IId-fusion-protein	aminoglycoside
ARO:3004089	CARD v1.2.1	ANT(3'')-IIa	aminoglycoside
ARO:3004090	CARD v1.2.1	ANT(3'')-IIb	aminoglycoside
ARO:3004091	CARD v1.2.1	ANT(3'')-IIc	aminoglycoside
ARO:3000229	CARD v1.2.1	ANT(4')	aminoglycoside
ARO:3002623	CARD v1.2.1	ANT(4')-Ia	aminoglycoside
ARO:3003905	CARD v1.2.1	ANT(4')-Ib	aminoglycoside
ARO:3002624	CARD v1.2.1	ANT(4')-IIa	aminoglycoside
ARO:3002625	CARD v1.2.1	ANT(4')-IIb	aminoglycoside
ARO:3000225	CARD v1.2.1	ANT(6)	aminoglycoside
ARO:3002626	CARD v1.2.1	ANT(6)-Ia	aminoglycoside
ARO:3002629	CARD v1.2.1	ANT(6)-Ib	aminoglycoside
ARO:3000228	CARD v1.2.1	ANT(9)	aminoglycoside
ARO:3002630	CARD v1.2.1	ANT(9)-Ia	aminoglycoside
ARO:3000128	CARD v1.2.1	APH(2'')	aminoglycoside
ARO:3002634	CARD v1.2.1	APH(2'')-Ie	aminoglycoside
ARO:3004191	CARD v1.2.1	APH(2'')-If	aminoglycoside
ARO:3002669	CARD v1.2.1	APH(2'')-Ig	aminoglycoside
ARO:3002635	CARD v1.2.1	APH(2'')-IIa	aminoglycoside
ARO:3002636	CARD v1.2.1	APH(2'')-IIIa	aminoglycoside
ARO:3002637	CARD v1.2.1	APH(2'')-IVa	aminoglycoside
ARO:3000127	CARD v1.2.1	APH(3'')	aminoglycoside
ARO:3002638	CARD v1.2.1	APH(3'')-Ia	aminoglycoside
ARO:3002639	CARD v1.2.1	APH(3'')-Ib	aminoglycoside
ARO:3002640	CARD v1.2.1	APH(3'')-Ic	aminoglycoside
ARO:3000126	CARD v1.2.1	APH(3')	aminoglycoside
ARO:3002641	CARD v1.2.1	APH(3')-Ia	aminoglycoside
ARO:3002642	CARD v1.2.1	APH(3')-Ib	aminoglycoside
ARO:3002644	CARD v1.2.1	APH(3')-IIa	aminoglycoside
ARO:3002645	CARD v1.2.1	APH(3')-IIb	aminoglycoside
ARO:3002646	CARD v1.2.1	APH(3')-IIc	aminoglycoside
ARO:3002647	CARD v1.2.1	APH(3')-IIIa	aminoglycoside
ARO:3002648	CARD v1.2.1	APH(3')-IVa	aminoglycoside
ARO:3004087	CARD v1.2.1	APH(3')-IX	aminoglycoside
ARO:3002649	CARD v1.2.1	APH(3')-Va	aminoglycoside
ARO:3002650	CARD v1.2.1	APH(3')-Vb	aminoglycoside
ARO:3002651	CARD v1.2.1	APH(3')-Vc	aminoglycoside
ARO:3003687	CARD v1.2.1	APH(3')-VI	aminoglycoside
ARO:3002652	CARD v1.2.1	APH(3')-VIa	aminoglycoside
ARO:3002653	CARD v1.2.1	APH(3')-VIb	aminoglycoside
ARO:3002654	CARD v1.2.1	APH(3')-VIIa	aminoglycoside
ARO:3004086	CARD v1.2.1	APH(3')-VIII	aminoglycoside
ARO:3000155	CARD v1.2.1	APH(4)	aminoglycoside
ARO:3002655	CARD v1.2.1	APH(4)-Ia	aminoglycoside
ARO:3002656	CARD v1.2.1	APH(4)-Ib	aminoglycoside
ARO:3000151	CARD v1.2.1	APH(6)	aminoglycoside
ARO:3002657	CARD v1.2.1	APH(6)-Ia	aminoglycoside
ARO:3002658	CARD v1.2.1	APH(6)-Ib	aminoglycoside
ARO:3002659	CARD v1.2.1	APH(6)-Ic	aminoglycoside
ARO:3002660	CARD v1.2.1	APH(6)-Id	aminoglycoside
ARO:3000154	CARD v1.2.1	APH(7'')	aminoglycoside
ARO:3002661	CARD v1.2.1	APH(7'')-Ia	aminoglycoside
ARO:3000153	CARD v1.2.1	APH(9)	aminoglycoside
ARO:3002662	CARD v1.2.1	APH(9)-Ia	aminoglycoside
ARO:3002663	CARD v1.2.1	APH(9)-Ib	aminoglycoside
ARO:3003918	CARD v1.2.1	apmA	aminoglycoside
ARO:3002992	CARD v1.2.1	AQU-beta-lactamase	beta-lactam
ARO:3002993	CARD v1.2.1	AQU-1	beta-lactam
ARO:3000505	CARD v1.2.1	AR-peptide	unknown
ARO:3000654	CARD v1.2.1	arbekacin	aminoglycoside
ARO:3000838	CARD v1.2.1	arlR	multidrug
ARO:3000547	CARD v1.2.1	arlRS	multidrug
ARO:3000839	CARD v1.2.1	arlS	multidrug
ARO:3000858	CARD v1.2.1	armA	aminoglycoside
ARO:3004056	CARD v1.2.1	ArmR	multidrug
ARO:3002985	CARD v1.2.1	arnA	polymyxin
ARO:3002846	CARD v1.2.1	arr-1	rifamycin
ARO:3002847	CARD v1.2.1	arr-2	rifamycin
ARO:3002848	CARD v1.2.1	arr-3	rifamycin
ARO:3002849	CARD v1.2.1	arr-4	rifamycin
ARO:3002850	CARD v1.2.1	arr-5	rifamycin
ARO:3002852	CARD v1.2.1	arr-7	rifamycin
ARO:3002853	CARD v1.2.1	arr-8	rifamycin
ARO:3004143	CARD v1.2.1	AxyX	aminoglycoside
ARO:3004141	CARD v1.2.1	AxyXY-OprZ	multidrug
ARO:3004144	CARD v1.2.1	AxyY	aminoglycoside
ARO:3004145	CARD v1.2.1	AxyZ	aminoglycoside
ARO:3002986	CARD v1.2.1	bacA	bacitracin
ARO:3003252	CARD v1.2.1	bacitracin-resistance-gene	bacitracin
ARO:3000828	CARD v1.2.1	baeR	multidrug
ARO:3000829	CARD v1.2.1	baeS	multidrug
ARO:3000531	CARD v1.2.1	baeSR	multidrug
ARO:3003984	CARD v1.2.1	BahA	bacitracin
ARO:3003821	CARD v1.2.1	BAL30072	beta-lactam
ARO:3003582	CARD v1.2.1	basR	polymyxin
ARO:3003579	CARD v1.2.1	basRS	polymyxin
ARO:3003583	CARD v1.2.1	basS	polymyxin
ARO:3000577	CARD v1.2.1	Bc-beta-lactamase	beta-lactam
ARO:3002877	CARD v1.2.1	BcI	beta-lactam
ARO:3002878	CARD v1.2.1	BcII	beta-lactam
ARO:3003801	CARD v1.2.1	bcr-1	bicyclomycin
ARO:3002987	CARD v1.2.1	bcrA	bacitracin
ARO:3002988	CARD v1.2.1	bcrB	bacitracin
ARO:3003250	CARD v1.2.1	bcrC	bacitracin
ARO:3002384	CARD v1.2.1	BEL-beta-lactamase	beta-lactam
ARO:3002385	CARD v1.2.1	BEL-1	beta-lactam
ARO:3002386	CARD v1.2.1	BEL-2	beta-lactam
ARO:3002387	CARD v1.2.1	BEL-3	beta-lactam
ARO:3000042	CARD v1.2.1	beta-lactamase-inhibitor	beta-lactam
ARO:3004219	CARD v1.2.1	BJP-beta-lactamase	beta-lactam
ARO:3000856	CARD v1.2.1	BJP-1	beta-lactam
ARO:3000262	CARD v1.2.1	bla-operon	beta-lactam
ARO:3000090	CARD v1.2.1	Bla1	beta-lactam
ARO:3004189	CARD v1.2.1	Bla2	beta-lactam
ARO:3004190	CARD v1.2.1	BlaA-beta-lactamase	beta-lactam
ARO:3004201	CARD v1.2.1	BlaB-beta-lactamase	beta-lactam
ARO:3003562	CARD v1.2.1	blaF	beta-lactam
ARO:3004233	CARD v1.2.1	blaF-family-beta-lactamase	beta-lactam
ARO:3000160	CARD v1.2.1	blaI	beta-lactam
ARO:3000217	CARD v1.2.1	blaR1	beta-lactam
ARO:3004197	CARD v1.2.1	blaZ-beta-lactamase	beta-lactam
ARO:3003006	CARD v1.2.1	blt	quinolone
ARO:3003007	CARD v1.2.1	bmr	multidrug
ARO:3004256	CARD v1.2.1	BRP	glycopeptide
ARO:3001205	CARD v1.2.1	BRP(MBL)	glycopeptide
ARO:3003772	CARD v1.2.1	Brucella-suis-mprF	peptide
ARO:3002817	CARD v1.2.1	carA	macrolide-lincosamide-streptogramin
ARO:3000091	CARD v1.2.1	CARB-beta-lactamase	beta-lactam
ARO:3002240	CARD v1.2.1	CARB-1	beta-lactam
ARO:3002249	CARD v1.2.1	CARB-10	beta-lactam
ARO:3002250	CARD v1.2.1	CARB-12	beta-lactam
ARO:3002251	CARD v1.2.1	CARB-13	beta-lactam
ARO:3002252	CARD v1.2.1	CARB-14	beta-lactam
ARO:3002253	CARD v1.2.1	CARB-15	beta-lactam
ARO:3002255	CARD v1.2.1	CARB-16	beta-lactam
ARO:3002254	CARD v1.2.1	CARB-17	beta-lactam
ARO:3003174	CARD v1.2.1	CARB-18	beta-lactam
ARO:3003175	CARD v1.2.1	CARB-19	beta-lactam
ARO:3002241	CARD v1.2.1	CARB-2	beta-lactam
ARO:3003150	CARD v1.2.1	CARB-20	beta-lactam
ARO:3003176	CARD v1.2.1	CARB-21	beta-lactam
ARO:3003151	CARD v1.2.1	CARB-22	beta-lactam
ARO:3003186	CARD v1.2.1	CARB-23	beta-lactam
ARO:3002242	CARD v1.2.1	CARB-3	beta-lactam
ARO:3002243	CARD v1.2.1	CARB-4	beta-lactam
ARO:3002244	CARD v1.2.1	CARB-5	beta-lactam
ARO:3002245	CARD v1.2.1	CARB-6	beta-lactam
ARO:3002246	CARD v1.2.1	CARB-7	beta-lactam
ARO:3002247	CARD v1.2.1	CARB-8	beta-lactam
ARO:3002248	CARD v1.2.1	CARB-9	beta-lactam
ARO:3003808	CARD v1.2.1	carO	beta-lactam
ARO:3002670	CARD v1.2.1	cat	phenicol
ARO:3002671	CARD v1.2.1	cat-TC	phenicol
ARO:3002672	CARD v1.2.1	cat86	phenicol
ARO:3002674	CARD v1.2.1	catB	phenicol
ARO:3003110	CARD v1.2.1	catB10	phenicol
ARO:3002675	CARD v1.2.1	catB2	phenicol
ARO:3002676	CARD v1.2.1	catB3	phenicol
ARO:3002678	CARD v1.2.1	catB6	phenicol
ARO:3002679	CARD v1.2.1	catB7	phenicol
ARO:3002680	CARD v1.2.1	catB8	phenicol
ARO:3002681	CARD v1.2.1	catB9	phenicol
ARO:3002682	CARD v1.2.1	catD	phenicol
ARO:3002683	CARD v1.2.1	catI	phenicol
ARO:3002684	CARD v1.2.1	catII	phenicol
ARO:3002685	CARD v1.2.1	catIII	phenicol
ARO:3002686	CARD v1.2.1	catP	phenicol
ARO:3002687	CARD v1.2.1	catQ	phenicol
ARO:3002688	CARD v1.2.1	catS	phenicol
ARO:3003983	CARD v1.2.1	CatU	phenicol
ARO:3004218	CARD v1.2.1	CAU-beta-lactamase	beta-lactam
ARO:3000855	CARD v1.2.1	CAU-1	beta-lactam
ARO:3002998	CARD v1.2.1	CblA-beta-lactamase	beta-lactam
ARO:3002999	CARD v1.2.1	CblA-1	beta-lactam
ARO:3004120	CARD v1.2.1	CBP-C1-aminomethylene-vancomycin	glycopeptide
ARO:3000578	CARD v1.2.1	CcrA	beta-lactam
ARO:3004200	CARD v1.2.1	CcrA-beta-lactamase	beta-lactam
ARO:3003835	CARD v1.2.1	cdeA	multidrug
ARO:3003009	CARD v1.2.1	ceoA	multidrug
ARO:3003008	CARD v1.2.1	CeoAB-OpcM	multidrug
ARO:3003010	CARD v1.2.1	ceoB	multidrug
ARO:3003559	CARD v1.2.1	cepA	beta-lactam
ARO:3004192	CARD v1.2.1	cepA-beta-lactamase	beta-lactam
ARO:3003553	CARD v1.2.1	CepS	beta-lactam
ARO:3004199	CARD v1.2.1	CepS-beta-lactamase	beta-lactam
ARO:3001856	CARD v1.2.1	CFE-1	beta-lactam
ARO:3000202	CARD v1.2.1	Cfr-23S-ribosomal-RNA-methyltransferase	multidrug
ARO:3003441	CARD v1.2.1	cfrA	multidrug
ARO:3004146	CARD v1.2.1	cfrC	multidrug
ARO:3003001	CARD v1.2.1	CfxA	beta-lactam
ARO:3003000	CARD v1.2.1	CfxA-beta-lactamase	beta-lactam
ARO:3003002	CARD v1.2.1	CfxA2	beta-lactam
ARO:3003003	CARD v1.2.1	CfxA3	beta-lactam
ARO:3003005	CARD v1.2.1	CfxA4	beta-lactam
ARO:3003096	CARD v1.2.1	CfxA5	beta-lactam
ARO:3003097	CARD v1.2.1	CfxA6	beta-lactam
ARO:3004203	CARD v1.2.1	CGB-beta-lactamase	beta-lactam
ARO:3000841	CARD v1.2.1	CGB-1	beta-lactam
ARO:3000122	CARD v1.2.1	chloramphenicol-acetyltransferase-(CAT)	phenicol
ARO:3000249	CARD v1.2.1	chloramphenicol-phosphotransferase	phenicol
ARO:3001302	CARD v1.2.1	chrB	macrolide-lincosamide-streptogramin
ARO:3000579	CARD v1.2.1	Chryseobacterium-meningosepticum-BlaB	beta-lactam
ARO:3003907	CARD v1.2.1	cipA	multidrug
ARO:3004229	CARD v1.2.1	class-A-Bacillus-anthracis-Bla-beta-lactamase	beta-lactam
ARO:3000078	CARD v1.2.1	class-A-beta-lactamase	beta-lactam
ARO:3004228	CARD v1.2.1	class-A-LRA-beta-lactamase	beta-lactam
ARO:3003563	CARD v1.2.1	class-A-Rhodopseudomonas-capsulata-beta-lactamase	beta-lactam
ARO:3004235	CARD v1.2.1	class-A-Rhodopseudomonas-genus-beta-lactamases	beta-lactam
ARO:3000004	CARD v1.2.1	class-B-(metallo-)-beta-lactamase	beta-lactam
ARO:3000076	CARD v1.2.1	class-C-beta-lactamase	beta-lactam
ARO:3004231	CARD v1.2.1	class-C-LRA-beta-lactamase	beta-lactam
ARO:3000075	CARD v1.2.1	class-D-beta-lactamase	beta-lactam
ARO:3004241	CARD v1.2.1	class-D-LRA-beta-lactamase	beta-lactam
ARO:3002814	CARD v1.2.1	clbA	multidrug
ARO:3002815	CARD v1.2.1	clbB	multidrug
ARO:3002816	CARD v1.2.1	clbC	multidrug
ARO:3003773	CARD v1.2.1	Clostridium-perfringens-mprF	peptide
ARO:3000783	CARD v1.2.1	cmeA	multidrug
ARO:3000773	CARD v1.2.1	CmeABC	multidrug
ARO:3000784	CARD v1.2.1	cmeB	multidrug
ARO:3000785	CARD v1.2.1	cmeC	multidrug
ARO:3000526	CARD v1.2.1	cmeR	multidrug
ARO:3002693	CARD v1.2.1	cmlA1	phenicol
ARO:3002694	CARD v1.2.1	cmlA4	phenicol
ARO:3002695	CARD v1.2.1	cmlA5	phenicol
ARO:3002696	CARD v1.2.1	cmlA6	phenicol
ARO:3002698	CARD v1.2.1	cmlB	phenicol
ARO:3002699	CARD v1.2.1	cmlB1	phenicol
ARO:3002700	CARD v1.2.1	cmlv	phenicol
ARO:3002702	CARD v1.2.1	cmrA	phenicol
ARO:3002703	CARD v1.2.1	cmx	phenicol
ARO:3000069	CARD v1.2.1	CMY-beta-lactamase	beta-lactam
ARO:3002012	CARD v1.2.1	CMY-1	beta-lactam
ARO:3002021	CARD v1.2.1	CMY-10	beta-lactam
ARO:3002112	CARD v1.2.1	CMY-100	beta-lactam
ARO:3002113	CARD v1.2.1	CMY-101	beta-lactam
ARO:3002114	CARD v1.2.1	CMY-102	beta-lactam
ARO:3002115	CARD v1.2.1	CMY-103	beta-lactam
ARO:3002116	CARD v1.2.1	CMY-104	beta-lactam
ARO:3002117	CARD v1.2.1	CMY-105	beta-lactam
ARO:3002118	CARD v1.2.1	CMY-106	beta-lactam
ARO:3002119	CARD v1.2.1	CMY-107	beta-lactam
ARO:3002120	CARD v1.2.1	CMY-108	beta-lactam
ARO:3002121	CARD v1.2.1	CMY-109	beta-lactam
ARO:3002022	CARD v1.2.1	CMY-11	beta-lactam
ARO:3002071	CARD v1.2.1	CMY-110	beta-lactam
ARO:3002122	CARD v1.2.1	CMY-111	beta-lactam
ARO:3002123	CARD v1.2.1	CMY-112	beta-lactam
ARO:3002124	CARD v1.2.1	CMY-113	beta-lactam
ARO:3002125	CARD v1.2.1	CMY-114	beta-lactam
ARO:3002126	CARD v1.2.1	CMY-115	beta-lactam
ARO:3002127	CARD v1.2.1	CMY-116	beta-lactam
ARO:3002128	CARD v1.2.1	CMY-117	beta-lactam
ARO:3002129	CARD v1.2.1	CMY-118	beta-lactam
ARO:3002130	CARD v1.2.1	CMY-119	beta-lactam
ARO:3002023	CARD v1.2.1	CMY-12	beta-lactam
ARO:3002131	CARD v1.2.1	CMY-120	beta-lactam
ARO:3003129	CARD v1.2.1	CMY-121	beta-lactam
ARO:3003130	CARD v1.2.1	CMY-122	beta-lactam
ARO:3003131	CARD v1.2.1	CMY-123	beta-lactam
ARO:3003132	CARD v1.2.1	CMY-124	beta-lactam
ARO:3003133	CARD v1.2.1	CMY-125	beta-lactam
ARO:3003134	CARD v1.2.1	CMY-126	beta-lactam
ARO:3003135	CARD v1.2.1	CMY-127	beta-lactam
ARO:3003136	CARD v1.2.1	CMY-128	beta-lactam
ARO:3003137	CARD v1.2.1	CMY-129	beta-lactam
ARO:3002024	CARD v1.2.1	CMY-13	beta-lactam
ARO:3003138	CARD v1.2.1	CMY-130	beta-lactam
ARO:3003170	CARD v1.2.1	CMY-131	beta-lactam
ARO:3003652	CARD v1.2.1	CMY-132	beta-lactam
ARO:3003653	CARD v1.2.1	CMY-133	beta-lactam
ARO:3003654	CARD v1.2.1	CMY-134	beta-lactam
ARO:3002025	CARD v1.2.1	CMY-14	beta-lactam
ARO:3002026	CARD v1.2.1	CMY-15	beta-lactam
ARO:3002027	CARD v1.2.1	CMY-16	beta-lactam
ARO:3002028	CARD v1.2.1	CMY-17	beta-lactam
ARO:3002029	CARD v1.2.1	CMY-18	beta-lactam
ARO:3002030	CARD v1.2.1	CMY-19	beta-lactam
ARO:3002013	CARD v1.2.1	CMY-2	beta-lactam
ARO:3002031	CARD v1.2.1	CMY-20	beta-lactam
ARO:3002032	CARD v1.2.1	CMY-21	beta-lactam
ARO:3002033	CARD v1.2.1	CMY-22	beta-lactam
ARO:3002034	CARD v1.2.1	CMY-23	beta-lactam
ARO:3002035	CARD v1.2.1	CMY-24	beta-lactam
ARO:3002036	CARD v1.2.1	CMY-25	beta-lactam
ARO:3002037	CARD v1.2.1	CMY-26	beta-lactam
ARO:3002038	CARD v1.2.1	CMY-27	beta-lactam
ARO:3002039	CARD v1.2.1	CMY-28	beta-lactam
ARO:3002040	CARD v1.2.1	CMY-29	beta-lactam
ARO:3002014	CARD v1.2.1	CMY-3	beta-lactam
ARO:3002041	CARD v1.2.1	CMY-30	beta-lactam
ARO:3002042	CARD v1.2.1	CMY-31	beta-lactam
ARO:3002043	CARD v1.2.1	CMY-32	beta-lactam
ARO:3002044	CARD v1.2.1	CMY-33	beta-lactam
ARO:3002045	CARD v1.2.1	CMY-34	beta-lactam
ARO:3002046	CARD v1.2.1	CMY-35	beta-lactam
ARO:3002047	CARD v1.2.1	CMY-36	beta-lactam
ARO:3002048	CARD v1.2.1	CMY-37	beta-lactam
ARO:3002049	CARD v1.2.1	CMY-38	beta-lactam
ARO:3002050	CARD v1.2.1	CMY-39	beta-lactam
ARO:3002015	CARD v1.2.1	CMY-4	beta-lactam
ARO:3002051	CARD v1.2.1	CMY-40	beta-lactam
ARO:3002052	CARD v1.2.1	CMY-41	beta-lactam
ARO:3002053	CARD v1.2.1	CMY-42	beta-lactam
ARO:3002054	CARD v1.2.1	CMY-43	beta-lactam
ARO:3002055	CARD v1.2.1	CMY-44	beta-lactam
ARO:3002056	CARD v1.2.1	CMY-45	beta-lactam
ARO:3002057	CARD v1.2.1	CMY-46	beta-lactam
ARO:3002058	CARD v1.2.1	CMY-47	beta-lactam
ARO:3002059	CARD v1.2.1	CMY-48	beta-lactam
ARO:3002060	CARD v1.2.1	CMY-49	beta-lactam
ARO:3002016	CARD v1.2.1	CMY-5	beta-lactam
ARO:3002061	CARD v1.2.1	CMY-50	beta-lactam
ARO:3002062	CARD v1.2.1	CMY-51	beta-lactam
ARO:3002063	CARD v1.2.1	CMY-52	beta-lactam
ARO:3002064	CARD v1.2.1	CMY-53	beta-lactam
ARO:3002065	CARD v1.2.1	CMY-54	beta-lactam
ARO:3002066	CARD v1.2.1	CMY-55	beta-lactam
ARO:3002067	CARD v1.2.1	CMY-56	beta-lactam
ARO:3002068	CARD v1.2.1	CMY-57	beta-lactam
ARO:3002072	CARD v1.2.1	CMY-58	beta-lactam
ARO:3002069	CARD v1.2.1	CMY-59	beta-lactam
ARO:3002017	CARD v1.2.1	CMY-6	beta-lactam
ARO:3002073	CARD v1.2.1	CMY-60	beta-lactam
ARO:3002074	CARD v1.2.1	CMY-61	beta-lactam
ARO:3002075	CARD v1.2.1	CMY-62	beta-lactam
ARO:3002076	CARD v1.2.1	CMY-63	beta-lactam
ARO:3002077	CARD v1.2.1	CMY-64	beta-lactam
ARO:3002078	CARD v1.2.1	CMY-65	beta-lactam
ARO:3002079	CARD v1.2.1	CMY-66	beta-lactam
ARO:3002080	CARD v1.2.1	CMY-67	beta-lactam
ARO:3002081	CARD v1.2.1	CMY-68	beta-lactam
ARO:3002082	CARD v1.2.1	CMY-69	beta-lactam
ARO:3002018	CARD v1.2.1	CMY-7	beta-lactam
ARO:3002083	CARD v1.2.1	CMY-70	beta-lactam
ARO:3002084	CARD v1.2.1	CMY-71	beta-lactam
ARO:3002085	CARD v1.2.1	CMY-72	beta-lactam
ARO:3002086	CARD v1.2.1	CMY-73	beta-lactam
ARO:3002087	CARD v1.2.1	CMY-74	beta-lactam
ARO:3002088	CARD v1.2.1	CMY-75	beta-lactam
ARO:3002089	CARD v1.2.1	CMY-76	beta-lactam
ARO:3002090	CARD v1.2.1	CMY-77	beta-lactam
ARO:3002091	CARD v1.2.1	CMY-78	beta-lactam
ARO:3002092	CARD v1.2.1	CMY-79	beta-lactam
ARO:3002019	CARD v1.2.1	CMY-8	beta-lactam
ARO:3002093	CARD v1.2.1	CMY-80	beta-lactam
ARO:3002094	CARD v1.2.1	CMY-81	beta-lactam
ARO:3002095	CARD v1.2.1	CMY-82	beta-lactam
ARO:3002096	CARD v1.2.1	CMY-83	beta-lactam
ARO:3002097	CARD v1.2.1	CMY-84	beta-lactam
ARO:3002098	CARD v1.2.1	CMY-85	beta-lactam
ARO:3002099	CARD v1.2.1	CMY-86	beta-lactam
ARO:3002100	CARD v1.2.1	CMY-87	beta-lactam
ARO:3002101	CARD v1.2.1	CMY-88	beta-lactam
ARO:3002102	CARD v1.2.1	CMY-89	beta-lactam
ARO:3002020	CARD v1.2.1	CMY-9	beta-lactam
ARO:3002103	CARD v1.2.1	CMY-90	beta-lactam
ARO:3002104	CARD v1.2.1	CMY-91	beta-lactam
ARO:3002105	CARD v1.2.1	CMY-92	beta-lactam
ARO:3002106	CARD v1.2.1	CMY-93	beta-lactam
ARO:3002107	CARD v1.2.1	CMY-94	beta-lactam
[truncated: 2,333 more rows]
